# Supplementary material for: 3-(4-Chloro­phen­yl)-4-(4-methoxyphen­yl)-6-(phenyl­selenylmeth­yl)-2,3,3a,3b,4,5,5a,6,1′′,2′′,3′′,4′′-do­deca­hydro­azeto[2′,3′:3,4]pyrrolo[1,2-b]isoxazole-2-spiro-2′′-naphthalene-5,1′′-dione
Source: Acta Crystallogr Sect E Struct Rep Online. 2008 Mar 14;64(Pt 4):o716–7. doi: 10.1107/S1600536808006570 (PMC2960925; doi:10.1107/S1600536808006570)
Supplement: Supplementary file 1 [file e-64-0o716-sup1.cif]

##############################################################################
###                                                                        ###
###        Electronic paper (Acta Crystallographica Section E)             ###
###                                                                        ###
##############################################################################
#                                                                            #
# This CIF contains the data in a paper accepted for publication in Acta     #
# Crystallographica Section E. It conforms to the requirements of Notes      #
# for Authors for Section E, and has been peer reviewed under the auspices   #
# of the IUCr Commission on Journals.                                        #
#                                                                            #
# Full details of the Crystallographic Information File format               #
# are given in the paper "The Crystallographic Information File (CIF):       #
# a New Standard Archive File for Crystallography" by S. R. Hall, F. H.      #
# Allen and I. D. Brown [Acta Cryst. (1991), A47, 655-685].                  #
#                                                                            #
# The current version of the core CIF dictionary is obtainable from          #
# ftp://ftp.iucr.org/pub/cif_core.dic. The current version number is 2.4.    #
#                                                                            #
# Software is freely available for graphical display of the structure(s) in  #
# this CIF.  For information consult the CIF home page http://www.iucr.org/  #
# cif/home.html                                                              #
#                                                                            #
# This file may be used for bona fide research purposes within the           #
# scientific community so long as proper attribution is given to the journal # 
# article from which it was obtained.                                        #
#                                                                            #
##############################################################################
                                             
data_I
_audit_creation_method     SHELXL97
_chemical_name_systematic
;
3-(4-Chlorophenyl)-4-(4-methoxyphenyl)-6-(phenylselenylmethyl)-
2,3,3a,3b,4,5,5a,6,1'',2'',3'',4''-dodecahydroazeto[2',3':3,4]pyrrolo[1,2-
<i>b</i>]isoxazole-2-spiro-2''-naphthalene-5,1''-dione
;
_chemical_name_common     ?
_chemical_formula_moiety     'C36 H31 Cl N2 O4 Se'
_chemical_formula_sum     'C36 H31 Cl N2 O4 Se'
_chemical_formula_iupac     'C36 H31 Cl N2 O4 Se'
_chemical_formula_weight     670.04
_chemical_melting_point     ?
_symmetry_cell_setting     monoclinic
_symmetry_space_group_name_H-M     'P 21/n'
_symmetry_space_group_name_Hall     '-P 2yn'
loop_
    _symmetry_equiv_pos_as_xyz
    'x, y, z'
    '-x+1/2, y+1/2, -z+1/2'
    '-x, -y, -z'
    'x-1/2, -y-1/2, z-1/2'
_cell_length_a     14.4697(3)
_cell_length_b     10.9493(3)
_cell_length_c     19.3011(4)
_cell_angle_alpha     90.00
_cell_angle_beta     94.6610(10)
_cell_angle_gamma     90.00
_cell_volume     3047.82(12)
_cell_formula_units_Z     4
_cell_measurement_reflns_used     37171
_cell_measurement_theta_min     1.69
_cell_measurement_theta_max     29.79
_cell_measurement_temperature     293(2)
_exptl_crystal_description     prism
_exptl_crystal_colour     colourless
_exptl_crystal_size_max     0.30
_exptl_crystal_size_mid     0.30
_exptl_crystal_size_min     0.24
_exptl_crystal_density_diffrn     1.460
_exptl_crystal_density_meas     ?
_exptl_crystal_density_method     'not measured'
_exptl_crystal_F_000     1376
_exptl_absorpt_coefficient_mu     1.364
_exptl_absorpt_correction_type     multi-scan
_exptl_absorpt_process_details     '(Blessing, 1995)'
_exptl_absorpt_correction_T_min     0.671
_exptl_absorpt_correction_T_max     0.720
_exptl_special_details     ?
_diffrn_ambient_temperature     293(2)
_diffrn_radiation_type     MoK\a
_diffrn_radiation_wavelength     0.71073
_diffrn_radiation_source     'fine-focus sealed tube'
_diffrn_radiation_monochromator     graphite
_diffrn_measurement_device_type     'Bruker APEXII'
_diffrn_measurement_method     '\w and \f'
_diffrn_detector_area_resol_mean     ?
_diffrn_reflns_number     37171
_diffrn_reflns_av_R_equivalents     0.0353
_diffrn_reflns_av_sigmaI/netI     0.0334
_diffrn_reflns_theta_min     1.69
_diffrn_reflns_theta_max     29.79
_diffrn_reflns_theta_full     29.79
_diffrn_measured_fraction_theta_max     0.998
_diffrn_measured_fraction_theta_full     0.998
_diffrn_reflns_limit_h_min     -20
_diffrn_reflns_limit_h_max     19
_diffrn_reflns_limit_k_min     -15
_diffrn_reflns_limit_k_max     15
_diffrn_reflns_limit_l_min     -26
_diffrn_reflns_limit_l_max     26
_diffrn_standards_number     0
_diffrn_standards_interval_count     0
_diffrn_standards_interval_time     0
_diffrn_standards_decay_%     0
_refine_special_details     ?
_reflns_number_total     8699
_reflns_number_gt     5453
_reflns_threshold_expression     I>2\s(I)
_refine_ls_structure_factor_coef     Fsqd
_refine_ls_matrix_type     full
_refine_ls_R_factor_all     0.0945
_refine_ls_R_factor_gt     0.0534
_refine_ls_wR_factor_gt     0.1460
_refine_ls_wR_factor_ref     0.1757
_refine_ls_goodness_of_fit_ref     1.018
_refine_ls_restrained_S_all     1.018
_refine_ls_number_reflns     8699
_refine_ls_number_parameters     398
_refine_ls_number_restraints     0
_refine_ls_hydrogen_treatment     constr
_refine_ls_weighting_scheme     calc
_refine_ls_weighting_details
           'calc w=1/[\s^2^(Fo^2^)+(0.09P)^2^+1.6651P] where P=(Fo^2^+2Fc^2^)/3'
_atom_sites_solution_hydrogens     geom
_atom_sites_solution_primary     direct
_atom_sites_solution_secondary     difmap
_refine_ls_shift/su_max     0.001
_refine_ls_shift/su_mean     0.000
_refine_diff_density_max     0.718
_refine_diff_density_min     -0.863
_refine_ls_extinction_method     'SHELXL97 (Sheldrick, 2008)'
_refine_ls_extinction_coef     0.0037(6)
_refine_ls_extinction_expression
                                  'Fc^*^=kFc[1+0.001xFc^2^\l^3^/sin(2\q)]^-1/4^'
loop_
    _atom_type_symbol
    _atom_type_description
    _atom_type_scat_dispersion_real
    _atom_type_scat_dispersion_imag
    _atom_type_scat_source
    'C' 'C' 0.0033 0.0016
                         'International Tables Vol C Tables 4.2.6.8 and 6.1.1.4'
    'H' 'H' 0.0000 0.0000
                         'International Tables Vol C Tables 4.2.6.8 and 6.1.1.4'
    'N' 'N' 0.0061 0.0033
                         'International Tables Vol C Tables 4.2.6.8 and 6.1.1.4'
    'O' 'O' 0.0106 0.0060
                         'International Tables Vol C Tables 4.2.6.8 and 6.1.1.4'
    'Cl' 'Cl' 0.1484 0.1585
                         'International Tables Vol C Tables 4.2.6.8 and 6.1.1.4'
    'Se' 'Se' -0.0929 2.2259
                         'International Tables Vol C Tables 4.2.6.8 and 6.1.1.4'
_computing_data_collection     'SMART (Bruker, 2004)'
_computing_cell_refinement     'SMART (Bruker, 2004)'
_computing_data_reduction     'SAINT (Bruker, 2004)'
_computing_structure_solution     'SIR92 (Altomare <i>et al.</i>,  1993)'
_computing_structure_refinement     'SHELXL97 (Sheldrick, 2008)'
_computing_molecular_graphics     'ORTEP-3 (Farrugia, 1997)'
_computing_publication_material     'PLATON (Spek, 2003)'
loop_
    _atom_site_type_symbol
    _atom_site_label
    _atom_site_fract_x
    _atom_site_fract_y
    _atom_site_fract_z
    _atom_site_U_iso_or_equiv
    _atom_site_adp_type
    _atom_site_calc_flag
    _atom_site_refinement_flags
    _atom_site_occupancy
    _atom_site_disorder_assembly
    _atom_site_disorder_group
    C C1 0.70233(19) 0.1671(3) 0.69974(13) 0.0414(6) Uani d . 1 . .
    C C2 0.68196(19) 0.0826(2) 0.75936(13) 0.0419(6) Uani d . 1 . .
    H H2 0.6303 0.0261 0.7486 0.050 Uiso calc R 1 . .
    C C3 0.68566(18) 0.1382(3) 0.83223(12) 0.0416(6) Uani d . 1 . .
    H H3 0.7007 0.2254 0.8307 0.050 Uiso calc R 1 . .
    C C4 0.83576(18) 0.0507(2) 0.82017(12) 0.0383(5) Uani d . 1 . .
    H H4 0.8742 -0.0205 0.8336 0.046 Uiso calc R 1 . .
    C C5 0.77879(19) 0.0276(2) 0.75107(12) 0.0405(5) Uani d . 1 . .
    H H5 0.7777 -0.0580 0.7361 0.049 Uiso calc R 1 . .
    C C6 0.85780(18) 0.1320(2) 0.64929(12) 0.0398(6) Uani d . 1 . .
    C C7 0.9257(2) 0.0452(3) 0.64583(14) 0.0480(6) Uani d . 1 . .
    H H7 0.9233 -0.0258 0.6721 0.058 Uiso calc R 1 . .
    C C8 0.9979(2) 0.0618(3) 0.60390(15) 0.0534(7) Uani d . 1 . .
    H H8 1.0437 0.0025 0.6021 0.064 Uiso calc R 1 . .
    C C9 1.0015(2) 0.1668(3) 0.56475(15) 0.0520(7) Uani d . 1 . .
    C C10 0.9323(2) 0.2523(3) 0.56705(16) 0.0556(7) Uani d . 1 . .
    H H10 0.9337 0.3220 0.5396 0.067 Uiso calc R 1 . .
    C C11 0.8610(2) 0.2368(3) 0.60915(15) 0.0487(6) Uani d . 1 . .
    H H11 0.8152 0.2962 0.6107 0.058 Uiso calc R 1 . .
    C C12 1.1467(3) 0.1143(5) 0.5225(2) 0.0798(11) Uani d . 1 . .
    H H12A 1.1883 0.1430 0.4897 0.120 Uiso calc R 1 . .
    H H12B 1.1266 0.0331 0.5100 0.120 Uiso calc R 1 . .
    H H12C 1.1781 0.1135 0.5682 0.120 Uiso calc R 1 . .
    C C13 0.89041(17) 0.1991(2) 0.90386(12) 0.0330(5) Uani d . 1 . .
    C C14 0.87399(17) 0.3350(2) 0.91654(13) 0.0371(5) Uani d . 1 . .
    C C15 0.89318(17) 0.3797(2) 0.98876(13) 0.0371(5) Uani d . 1 . .
    C C16 0.8704(2) 0.5000(3) 1.00480(17) 0.0519(7) Uani d . 1 . .
    H H16 0.8441 0.5516 0.9704 0.062 Uiso calc R 1 . .
    C C17 0.8873(3) 0.5414(3) 1.07230(19) 0.0643(9) Uani d . 1 . .
    H H17 0.8713 0.6209 1.0833 0.077 Uiso calc R 1 . .
    C C18 0.9270(2) 0.4672(3) 1.12289(17) 0.0623(9) Uani d . 1 . .
    H H18 0.9381 0.4966 1.1680 0.075 Uiso calc R 1 . .
    C C19 0.9505(2) 0.3509(3) 1.10802(14) 0.0495(7) Uani d . 1 . .
    H H19 0.9783 0.3013 1.1429 0.059 Uiso calc R 1 . .
    C C20 0.93320(17) 0.3050(2) 1.04094(13) 0.0389(5) Uani d . 1 . .
    C C21 0.9594(2) 0.1759(3) 1.02692(14) 0.0494(7) Uani d . 1 . .
    H H21A 0.9114 0.1219 1.0413 0.059 Uiso calc R 1 . .
    H H21B 1.0165 0.1563 1.0545 0.059 Uiso calc R 1 . .
    C C22 0.9726(2) 0.1536(2) 0.95051(13) 0.0425(6) Uani d . 1 . .
    H H22A 1.0283 0.1950 0.9384 0.051 Uiso calc R 1 . .
    H H22B 0.9807 0.0668 0.9429 0.051 Uiso calc R 1 . .
    C C23 0.89336(16) 0.1679(2) 0.82651(12) 0.0337(5) Uani d . 1 . .
    H H23 0.8584 0.2313 0.7999 0.040 Uiso calc R 1 . .
    C C24 0.98856(18) 0.1624(3) 0.80023(13) 0.0444(6) Uani d . 1 . .
    C C25 1.0212(2) 0.2641(3) 0.76751(15) 0.0563(8) Uani d . 1 . .
    H H25 0.9843 0.3337 0.7630 0.068 Uiso calc R 1 . .
    C C26 1.1072(3) 0.2648(5) 0.74137(19) 0.0852(14) Uani d . 1 . .
    H H26 1.1281 0.3345 0.7199 0.102 Uiso calc R 1 . .
    C C27 1.1604(3) 0.1645(6) 0.74713(19) 0.0958(18) Uani d . 1 . .
    C C28 1.1314(3) 0.0618(6) 0.7789(2) 0.0966(17) Uani d . 1 . .
    H H28 1.1695 -0.0068 0.7827 0.116 Uiso calc R 1 . .
    C C29 1.0447(3) 0.0594(4) 0.80593(18) 0.0716(10) Uani d . 1 . .
    H H29 1.0247 -0.0106 0.8275 0.086 Uiso calc R 1 . .
    C C30 0.5995(2) 0.1179(4) 0.87015(15) 0.0565(8) Uani d . 1 . .
    H H30A 0.6075 0.1552 0.9158 0.068 Uiso calc R 1 . .
    H H30B 0.5898 0.0310 0.8762 0.068 Uiso calc R 1 . .
    C C31 0.4002(2) 0.1351(3) 0.87652(14) 0.0495(7) Uani d . 1 . .
    C C32 0.3946(3) 0.0177(4) 0.9000(2) 0.0728(10) Uani d . 1 . .
    H H32 0.4378 -0.0398 0.8878 0.087 Uiso calc R 1 . .
    C C33 0.3252(3) -0.0167(4) 0.9417(2) 0.0842(12) Uani d . 1 . .
    H H33 0.3226 -0.0970 0.9572 0.101 Uiso calc R 1 . .
    C C34 0.2633(3) 0.0623(5) 0.9598(2) 0.0851(13) Uani d . 1 . .
    H H34 0.2168 0.0375 0.9873 0.102 Uiso calc R 1 . .
    C C35 0.2670(3) 0.1785(5) 0.9386(2) 0.0879(14) Uani d . 1 . .
    H H35 0.2237 0.2344 0.9525 0.106 Uiso calc R 1 . .
    C C36 0.3345(2) 0.2166(4) 0.8964(2) 0.0695(10) Uani d . 1 . .
    H H36 0.3356 0.2973 0.8815 0.083 Uiso calc R 1 . .
    N N1 0.78743(16) 0.1158(2) 0.69470(10) 0.0394(5) Uani d . 1 . .
    N N2 0.76374(16) 0.0684(2) 0.86869(10) 0.0419(5) Uani d . 1 . .
    O O1 0.80695(13) 0.13881(18) 0.92556(9) 0.0450(4) Uani d . 1 . .
    O O2 0.84345(18) 0.4012(2) 0.87024(11) 0.0628(6) Uani d . 1 . .
    O O3 1.06894(17) 0.1926(3) 0.52152(14) 0.0757(8) Uani d . 1 . .
    O O4 0.66189(15) 0.2495(2) 0.66906(11) 0.0575(5) Uani d . 1 . .
    Cl Cl1 1.26648(8) 0.1614(3) 0.71137(7) 0.1700(10) Uani d . 1 . .
    Se Se1 0.49162(2) 0.18861(4) 0.817879(17) 0.06640(16) Uani d . 1 . .
loop_
    _atom_site_aniso_label
    _atom_site_aniso_U_11
    _atom_site_aniso_U_22
    _atom_site_aniso_U_33
    _atom_site_aniso_U_12
    _atom_site_aniso_U_13
    _atom_site_aniso_U_23
    C1 0.0462(14) 0.0452(15) 0.0319(11) -0.0076(12) -0.0014(10) -0.0051(10)
    C2 0.0448(14) 0.0466(15) 0.0340(11) -0.0163(11) 0.0019(10) -0.0054(10)
    C3 0.0449(14) 0.0480(15) 0.0320(11) -0.0129(12) 0.0034(10) -0.0024(10)
    C4 0.0470(14) 0.0354(12) 0.0322(11) -0.0041(11) 0.0013(10) 0.0024(9)
    C5 0.0547(15) 0.0331(12) 0.0335(11) -0.0091(11) 0.0020(10) -0.0037(9)
    C6 0.0450(14) 0.0462(15) 0.0277(11) -0.0069(11) -0.0004(9) -0.0052(10)
    C7 0.0613(17) 0.0437(15) 0.0395(13) 0.0033(13) 0.0065(12) 0.0004(11)
    C8 0.0556(17) 0.0597(18) 0.0456(15) 0.0111(14) 0.0082(12) -0.0044(13)
    C9 0.0452(15) 0.069(2) 0.0419(14) -0.0051(14) 0.0051(11) 0.0015(13)
    C10 0.0513(17) 0.0624(19) 0.0534(16) -0.0034(15) 0.0055(13) 0.0174(15)
    C11 0.0461(15) 0.0539(17) 0.0461(14) 0.0023(13) 0.0037(11) 0.0076(13)
    C12 0.0520(19) 0.116(3) 0.073(2) 0.006(2) 0.0159(17) -0.004(2)
    C13 0.0358(11) 0.0332(12) 0.0295(10) -0.0023(9) -0.0003(8) 0.0025(9)
    C14 0.0349(12) 0.0385(13) 0.0370(12) 0.0038(10) -0.0020(9) 0.0025(10)
    C15 0.0344(12) 0.0364(13) 0.0407(12) -0.0044(10) 0.0051(9) -0.0012(10)
    C16 0.0573(17) 0.0390(15) 0.0604(17) 0.0009(13) 0.0109(14) -0.0014(13)
    C17 0.076(2) 0.0462(17) 0.072(2) -0.0042(16) 0.0178(18) -0.0197(16)
    C18 0.069(2) 0.069(2) 0.0504(17) -0.0174(17) 0.0099(15) -0.0185(15)
    C19 0.0516(16) 0.0585(18) 0.0381(13) -0.0102(13) 0.0011(11) -0.0052(12)
    C20 0.0362(12) 0.0446(14) 0.0353(12) -0.0061(10) -0.0003(9) -0.0025(10)
    C21 0.0636(18) 0.0473(16) 0.0347(12) 0.0094(13) -0.0108(12) 0.0033(11)
    C22 0.0509(15) 0.0379(13) 0.0371(12) 0.0117(11) -0.0074(11) 0.0010(10)
    C23 0.0351(11) 0.0353(12) 0.0303(10) -0.0016(9) 0.0003(9) 0.0023(9)
    C24 0.0381(13) 0.0622(17) 0.0325(11) -0.0017(12) -0.0002(10) -0.0039(11)
    C25 0.0518(17) 0.074(2) 0.0443(15) -0.0194(15) 0.0074(12) -0.0075(14)
    C26 0.053(2) 0.152(4) 0.0524(19) -0.036(3) 0.0117(16) -0.008(2)
    C27 0.0392(18) 0.209(6) 0.0390(17) 0.001(3) 0.0041(13) -0.014(3)
    C28 0.063(2) 0.169(5) 0.057(2) 0.057(3) 0.0006(18) -0.007(3)
    C29 0.065(2) 0.098(3) 0.0516(18) 0.032(2) 0.0041(15) 0.0042(18)
    C30 0.0450(15) 0.086(2) 0.0392(14) -0.0098(15) 0.0051(11) 0.0036(14)
    C31 0.0432(14) 0.0645(19) 0.0400(13) -0.0064(13) -0.0017(11) 0.0043(12)
    C32 0.070(2) 0.064(2) 0.086(3) 0.0009(18) 0.0116(19) 0.0029(19)
    C33 0.087(3) 0.077(3) 0.087(3) -0.023(2) 0.004(2) 0.027(2)
    C34 0.051(2) 0.128(4) 0.077(3) -0.011(2) 0.0054(17) 0.030(3)
    C35 0.050(2) 0.125(4) 0.090(3) 0.015(2) 0.0159(19) 0.022(3)
    C36 0.0545(19) 0.075(2) 0.079(2) 0.0053(17) 0.0061(17) 0.0215(19)
    N1 0.0482(12) 0.0390(11) 0.0307(9) -0.0051(9) 0.0012(8) -0.0010(8)
    N2 0.0487(12) 0.0452(12) 0.0316(10) -0.0131(10) 0.0020(8) -0.0011(9)
    O1 0.0508(11) 0.0568(11) 0.0272(8) -0.0179(9) 0.0031(7) 0.0000(7)
    O2 0.0903(17) 0.0478(12) 0.0468(11) 0.0209(11) -0.0156(11) 0.0064(9)
    O3 0.0550(14) 0.102(2) 0.0736(16) 0.0021(13) 0.0258(12) 0.0183(14)
    O4 0.0554(12) 0.0655(14) 0.0514(11) 0.0061(11) 0.0031(9) 0.0103(11)
    Cl1 0.0433(5) 0.398(3) 0.0709(7) 0.0147(10) 0.0161(5) -0.0191(12)
    Se1 0.0518(2) 0.0977(3) 0.0502(2) -0.00495(17) 0.00749(14) 0.01801(17)
_geom_special_details     ?
loop_
    _geom_bond_atom_site_label_1
    _geom_bond_atom_site_label_2
    _geom_bond_site_symmetry_2
    _geom_bond_distance
    _geom_bond_publ_flag
    C1 O4 . 1.204(3) ?
    C1 N1 . 1.364(4) ?
    C1 C2 . 1.523(4) ?
    C2 C3 . 1.529(3) ?
    C2 C5 . 1.546(4) ?
    C2 H2 . 0.9800 ?
    C3 N2 . 1.492(4) ?
    C3 C30 . 1.513(4) ?
    C3 H3 . 0.9800 ?
    C4 N2 . 1.469(3) ?
    C4 C23 . 1.529(3) ?
    C4 C5 . 1.531(3) ?
    C4 H4 . 0.9800 ?
    C5 N1 . 1.468(3) ?
    C5 H5 . 0.9800 ?
    C6 C7 . 1.373(4) ?
    C6 C11 . 1.388(4) ?
    C6 N1 . 1.408(3) ?
    C7 C8 . 1.384(4) ?
    C7 H7 . 0.9300 ?
    C8 C9 . 1.379(4) ?
    C8 H8 . 0.9300 ?
    C9 O3 . 1.364(4) ?
    C9 C10 . 1.374(5) ?
    C10 C11 . 1.375(4) ?
    C10 H10 . 0.9300 ?
    C11 H11 . 0.9300 ?
    C12 O3 . 1.414(5) ?
    C12 H12A . 0.9600 ?
    C12 H12B . 0.9600 ?
    C12 H12C . 0.9600 ?
    C13 O1 . 1.467(3) ?
    C13 C22 . 1.516(3) ?
    C13 C14 . 1.529(3) ?
    C13 C23 . 1.536(3) ?
    C14 O2 . 1.206(3) ?
    C14 C15 . 1.482(3) ?
    C15 C20 . 1.387(4) ?
    C15 C16 . 1.399(4) ?
    C16 C17 . 1.382(5) ?
    C16 H16 . 0.9300 ?
    C17 C18 . 1.361(5) ?
    C17 H17 . 0.9300 ?
    C18 C19 . 1.355(5) ?
    C18 H18 . 0.9300 ?
    C19 C20 . 1.392(4) ?
    C19 H19 . 0.9300 ?
    C20 C21 . 1.494(4) ?
    C21 C22 . 1.522(4) ?
    C21 H21A . 0.9700 ?
    C21 H21B . 0.9700 ?
    C22 H22A . 0.9700 ?
    C22 H22B . 0.9700 ?
    C23 C24 . 1.507(4) ?
    C23 H23 . 0.9800 ?
    C24 C25 . 1.382(4) ?
    C24 C29 . 1.389(5) ?
    C25 C26 . 1.380(5) ?
    C25 H25 . 0.9300 ?
    C26 C27 . 1.341(8) ?
    C26 H26 . 0.9300 ?
    C27 C28 . 1.363(7) ?
    C27 Cl1 . 1.734(4) ?
    C28 C29 . 1.398(6) ?
    C28 H28 . 0.9300 ?
    C29 H29 . 0.9300 ?
    C30 Se1 . 1.949(3) ?
    C30 H30A . 0.9700 ?
    C30 H30B . 0.9700 ?
    C31 C32 . 1.368(5) ?
    C31 C36 . 1.381(5) ?
    C31 Se1 . 1.902(3) ?
    C32 C33 . 1.389(6) ?
    C32 H32 . 0.9300 ?
    C33 C34 . 1.313(7) ?
    C33 H33 . 0.9300 ?
    C34 C35 . 1.339(6) ?
    C34 H34 . 0.9300 ?
    C35 C36 . 1.386(6) ?
    C35 H35 . 0.9300 ?
    C36 H36 . 0.9300 ?
    N2 O1 . 1.442(3) ?
loop_
    _geom_angle_atom_site_label_1
    _geom_angle_atom_site_label_2
    _geom_angle_atom_site_label_3
    _geom_angle_site_symmetry_1
    _geom_angle_site_symmetry_3
    _geom_angle
    _geom_angle_publ_flag
    O4 C1 N1 . . 132.7(3) ?
    O4 C1 C2 . . 135.2(3) ?
    N1 C1 C2 . . 92.0(2) ?
    C1 C2 C3 . . 117.3(2) ?
    C1 C2 C5 . . 85.76(19) ?
    C3 C2 C5 . . 106.6(2) ?
    C1 C2 H2 . . 114.5 ?
    C3 C2 H2 . . 114.5 ?
    C5 C2 H2 . . 114.5 ?
    N2 C3 C30 . . 108.6(2) ?
    N2 C3 C2 . . 101.5(2) ?
    C30 C3 C2 . . 114.7(2) ?
    N2 C3 H3 . . 110.6 ?
    C30 C3 H3 . . 110.6 ?
    C2 C3 H3 . . 110.6 ?
    N2 C4 C23 . . 104.4(2) ?
    N2 C4 C5 . . 102.6(2) ?
    C23 C4 C5 . . 117.4(2) ?
    N2 C4 H4 . . 110.6 ?
    C23 C4 H4 . . 110.6 ?
    C5 C4 H4 . . 110.6 ?
    N1 C5 C4 . . 117.7(2) ?
    N1 C5 C2 . . 87.3(2) ?
    C4 C5 C2 . . 105.9(2) ?
    N1 C5 H5 . . 114.2 ?
    C4 C5 H5 . . 114.2 ?
    C2 C5 H5 . . 114.2 ?
    C7 C6 C11 . . 119.3(3) ?
    C7 C6 N1 . . 120.0(2) ?
    C11 C6 N1 . . 120.7(2) ?
    C6 C7 C8 . . 121.0(3) ?
    C6 C7 H7 . . 119.5 ?
    C8 C7 H7 . . 119.5 ?
    C9 C8 C7 . . 119.6(3) ?
    C9 C8 H8 . . 120.2 ?
    C7 C8 H8 . . 120.2 ?
    O3 C9 C10 . . 116.0(3) ?
    O3 C9 C8 . . 124.6(3) ?
    C10 C9 C8 . . 119.4(3) ?
    C9 C10 C11 . . 121.3(3) ?
    C9 C10 H10 . . 119.4 ?
    C11 C10 H10 . . 119.4 ?
    C10 C11 C6 . . 119.5(3) ?
    C10 C11 H11 . . 120.2 ?
    C6 C11 H11 . . 120.2 ?
    O3 C12 H12A . . 109.5 ?
    O3 C12 H12B . . 109.5 ?
    H12A C12 H12B . . 109.5 ?
    O3 C12 H12C . . 109.5 ?
    H12A C12 H12C . . 109.5 ?
    H12B C12 H12C . . 109.5 ?
    O1 C13 C22 . . 107.84(19) ?
    O1 C13 C14 . . 104.49(19) ?
    C22 C13 C14 . . 110.4(2) ?
    O1 C13 C23 . . 105.42(18) ?
    C22 C13 C23 . . 114.9(2) ?
    C14 C13 C23 . . 112.90(19) ?
    O2 C14 C15 . . 121.9(2) ?
    O2 C14 C13 . . 121.2(2) ?
    C15 C14 C13 . . 116.9(2) ?
    C20 C15 C16 . . 119.1(2) ?
    C20 C15 C14 . . 121.6(2) ?
    C16 C15 C14 . . 119.3(2) ?
    C17 C16 C15 . . 119.4(3) ?
    C17 C16 H16 . . 120.3 ?
    C15 C16 H16 . . 120.3 ?
    C18 C17 C16 . . 120.9(3) ?
    C18 C17 H17 . . 119.6 ?
    C16 C17 H17 . . 119.6 ?
    C19 C18 C17 . . 120.5(3) ?
    C19 C18 H18 . . 119.8 ?
    C17 C18 H18 . . 119.8 ?
    C18 C19 C20 . . 120.5(3) ?
    C18 C19 H19 . . 119.8 ?
    C20 C19 H19 . . 119.8 ?
    C15 C20 C19 . . 119.7(3) ?
    C15 C20 C21 . . 121.6(2) ?
    C19 C20 C21 . . 118.7(2) ?
    C20 C21 C22 . . 112.4(2) ?
    C20 C21 H21A . . 109.1 ?
    C22 C21 H21A . . 109.1 ?
    C20 C21 H21B . . 109.1 ?
    C22 C21 H21B . . 109.1 ?
    H21A C21 H21B . . 107.9 ?
    C13 C22 C21 . . 111.6(2) ?
    C13 C22 H22A . . 109.3 ?
    C21 C22 H22A . . 109.3 ?
    C13 C22 H22B . . 109.3 ?
    C21 C22 H22B . . 109.3 ?
    H22A C22 H22B . . 108.0 ?
    C24 C23 C4 . . 116.5(2) ?
    C24 C23 C13 . . 115.8(2) ?
    C4 C23 C13 . . 101.93(18) ?
    C24 C23 H23 . . 107.4 ?
    C4 C23 H23 . . 107.4 ?
    C13 C23 H23 . . 107.4 ?
    C25 C24 C29 . . 118.1(3) ?
    C25 C24 C23 . . 118.5(3) ?
    C29 C24 C23 . . 123.4(3) ?
    C26 C25 C24 . . 121.5(4) ?
    C26 C25 H25 . . 119.2 ?
    C24 C25 H25 . . 119.2 ?
    C27 C26 C25 . . 119.6(5) ?
    C27 C26 H26 . . 120.2 ?
    C25 C26 H26 . . 120.2 ?
    C26 C27 C28 . . 121.2(4) ?
    C26 C27 Cl1 . . 120.3(5) ?
    C28 C27 Cl1 . . 118.5(4) ?
    C27 C28 C29 . . 120.1(4) ?
    C27 C28 H28 . . 120.0 ?
    C29 C28 H28 . . 120.0 ?
    C24 C29 C28 . . 119.5(4) ?
    C24 C29 H29 . . 120.2 ?
    C28 C29 H29 . . 120.2 ?
    C3 C30 Se1 . . 110.4(2) ?
    C3 C30 H30A . . 109.6 ?
    Se1 C30 H30A . . 109.6 ?
    C3 C30 H30B . . 109.6 ?
    Se1 C30 H30B . . 109.6 ?
    H30A C30 H30B . . 108.1 ?
    C32 C31 C36 . . 117.1(3) ?
    C32 C31 Se1 . . 123.3(3) ?
    C36 C31 Se1 . . 119.6(3) ?
    C31 C32 C33 . . 120.7(4) ?
    C31 C32 H32 . . 119.6 ?
    C33 C32 H32 . . 119.6 ?
    C34 C33 C32 . . 121.1(4) ?
    C34 C33 H33 . . 119.4 ?
    C32 C33 H33 . . 119.4 ?
    C33 C34 C35 . . 120.0(4) ?
    C33 C34 H34 . . 120.0 ?
    C35 C34 H34 . . 120.0 ?
    C34 C35 C36 . . 120.9(4) ?
    C34 C35 H35 . . 119.6 ?
    C36 C35 H35 . . 119.6 ?
    C31 C36 C35 . . 120.2(4) ?
    C31 C36 H36 . . 119.9 ?
    C35 C36 H36 . . 119.9 ?
    C1 N1 C6 . . 134.1(2) ?
    C1 N1 C5 . . 94.9(2) ?
    C6 N1 C5 . . 130.8(2) ?
    O1 N2 C4 . . 105.64(18) ?
    O1 N2 C3 . . 110.5(2) ?
    C4 N2 C3 . . 108.43(19) ?
    N2 O1 C13 . . 109.84(17) ?
    C9 O3 C12 . . 118.3(3) ?
    C31 Se1 C30 . . 97.81(12) ?
loop_
    _geom_torsion_atom_site_label_1
    _geom_torsion_atom_site_label_2
    _geom_torsion_atom_site_label_3
    _geom_torsion_atom_site_label_4
    _geom_torsion_site_symmetry_1
    _geom_torsion_site_symmetry_2
    _geom_torsion_site_symmetry_3
    _geom_torsion_site_symmetry_4
    _geom_torsion
    _geom_torsion_publ_flag
    O4 C1 C2 C3 . . . . -72.1(4) ?
    N1 C1 C2 C3 . . . . 106.3(3) ?
    O4 C1 C2 C5 . . . . -178.7(3) ?
    N1 C1 C2 C5 . . . . -0.26(18) ?
    C1 C2 C3 N2 . . . . -116.6(2) ?
    C5 C2 C3 N2 . . . . -22.8(2) ?
    C1 C2 C3 C30 . . . . 126.5(3) ?
    C5 C2 C3 C30 . . . . -139.6(3) ?
    N2 C4 C5 N1 . . . . 117.0(2) ?
    C23 C4 C5 N1 . . . . 3.3(4) ?
    N2 C4 C5 C2 . . . . 21.6(2) ?
    C23 C4 C5 C2 . . . . -92.1(3) ?
    C1 C2 C5 N1 . . . . 0.25(17) ?
    C3 C2 C5 N1 . . . . -117.0(2) ?
    C1 C2 C5 C4 . . . . 118.3(2) ?
    C3 C2 C5 C4 . . . . 1.0(3) ?
    C11 C6 C7 C8 . . . . 1.1(4) ?
    N1 C6 C7 C8 . . . . -177.1(3) ?
    C6 C7 C8 C9 . . . . -0.3(5) ?
    C7 C8 C9 O3 . . . . -179.8(3) ?
    C7 C8 C9 C10 . . . . -1.2(5) ?
    O3 C9 C10 C11 . . . . -179.4(3) ?
    C8 C9 C10 C11 . . . . 1.9(5) ?
    C9 C10 C11 C6 . . . . -1.1(5) ?
    C7 C6 C11 C10 . . . . -0.4(4) ?
    N1 C6 C11 C10 . . . . 177.7(3) ?
    O1 C13 C14 O2 . . . . -96.4(3) ?
    C22 C13 C14 O2 . . . . 147.9(3) ?
    C23 C13 C14 O2 . . . . 17.7(4) ?
    O1 C13 C14 C15 . . . . 80.9(2) ?
    C22 C13 C14 C15 . . . . -34.9(3) ?
    C23 C13 C14 C15 . . . . -165.1(2) ?
    O2 C14 C15 C20 . . . . -176.3(3) ?
    C13 C14 C15 C20 . . . . 6.5(3) ?
    O2 C14 C15 C16 . . . . 3.8(4) ?
    C13 C14 C15 C16 . . . . -173.4(2) ?
    C20 C15 C16 C17 . . . . -0.7(4) ?
    C14 C15 C16 C17 . . . . 179.3(3) ?
    C15 C16 C17 C18 . . . . 1.0(5) ?
    C16 C17 C18 C19 . . . . -0.3(5) ?
    C17 C18 C19 C20 . . . . -0.8(5) ?
    C16 C15 C20 C19 . . . . -0.4(4) ?
    C14 C15 C20 C19 . . . . 179.7(2) ?
    C16 C15 C20 C21 . . . . -179.8(3) ?
    C14 C15 C20 C21 . . . . 0.3(4) ?
    C18 C19 C20 C15 . . . . 1.1(4) ?
    C18 C19 C20 C21 . . . . -179.5(3) ?
    C15 C20 C21 C22 . . . . 22.0(4) ?
    C19 C20 C21 C22 . . . . -157.4(3) ?
    O1 C13 C22 C21 . . . . -56.5(3) ?
    C14 C13 C22 C21 . . . . 57.1(3) ?
    C23 C13 C22 C21 . . . . -173.8(2) ?
    C20 C21 C22 C13 . . . . -50.9(3) ?
    N2 C4 C23 C24 . . . . 161.9(2) ?
    C5 C4 C23 C24 . . . . -85.5(3) ?
    N2 C4 C23 C13 . . . . 34.9(2) ?
    C5 C4 C23 C13 . . . . 147.6(2) ?
    O1 C13 C23 C24 . . . . -150.9(2) ?
    C22 C13 C23 C24 . . . . -32.3(3) ?
    C14 C13 C23 C24 . . . . 95.7(3) ?
    O1 C13 C23 C4 . . . . -23.4(2) ?
    C22 C13 C23 C4 . . . . 95.2(2) ?
    C14 C13 C23 C4 . . . . -136.9(2) ?
    C4 C23 C24 C25 . . . . 143.3(2) ?
    C13 C23 C24 C25 . . . . -96.9(3) ?
    C4 C23 C24 C29 . . . . -35.4(4) ?
    C13 C23 C24 C29 . . . . 84.4(3) ?
    C29 C24 C25 C26 . . . . -0.4(4) ?
    C23 C24 C25 C26 . . . . -179.1(3) ?
    C24 C25 C26 C27 . . . . 0.6(5) ?
    C25 C26 C27 C28 . . . . -0.6(6) ?
    C25 C26 C27 Cl1 . . . . 177.2(3) ?
    C26 C27 C28 C29 . . . . 0.4(6) ?
    Cl1 C27 C28 C29 . . . . -177.5(3) ?
    C25 C24 C29 C28 . . . . 0.2(5) ?
    C23 C24 C29 C28 . . . . 178.9(3) ?
    C27 C28 C29 C24 . . . . -0.2(6) ?
    N2 C3 C30 Se1 . . . . -172.35(18) ?
    C2 C3 C30 Se1 . . . . -59.6(3) ?
    C36 C31 C32 C33 . . . . 0.3(6) ?
    Se1 C31 C32 C33 . . . . -178.8(3) ?
    C31 C32 C33 C34 . . . . 0.0(7) ?
    C32 C33 C34 C35 . . . . -0.8(7) ?
    C33 C34 C35 C36 . . . . 1.4(7) ?
    C32 C31 C36 C35 . . . . 0.3(5) ?
    Se1 C31 C36 C35 . . . . 179.4(3) ?
    C34 C35 C36 C31 . . . . -1.1(7) ?
    O4 C1 N1 C6 . . . . -5.6(5) ?
    C2 C1 N1 C6 . . . . 176.0(3) ?
    O4 C1 N1 C5 . . . . 178.7(3) ?
    C2 C1 N1 C5 . . . . 0.28(19) ?
    C7 C6 N1 C1 . . . . -162.9(3) ?
    C11 C6 N1 C1 . . . . 19.0(4) ?
    C7 C6 N1 C5 . . . . 11.4(4) ?
    C11 C6 N1 C5 . . . . -166.7(2) ?
    C4 C5 N1 C1 . . . . -106.8(3) ?
    C2 C5 N1 C1 . . . . -0.28(19) ?
    C4 C5 N1 C6 . . . . 77.3(3) ?
    C2 C5 N1 C6 . . . . -176.2(2) ?
    C23 C4 N2 O1 . . . . -33.7(2) ?
    C5 C4 N2 O1 . . . . -156.62(19) ?
    C23 C4 N2 C3 . . . . 84.8(2) ?
    C5 C4 N2 C3 . . . . -38.1(2) ?
    C30 C3 N2 O1 . . . . -84.9(3) ?
    C2 C3 N2 O1 . . . . 153.83(18) ?
    C30 C3 N2 C4 . . . . 159.7(2) ?
    C2 C3 N2 C4 . . . . 38.5(2) ?
    C4 N2 O1 C13 . . . . 18.9(2) ?
    C3 N2 O1 C13 . . . . -98.2(2) ?
    C22 C13 O1 N2 . . . . -119.7(2) ?
    C14 C13 O1 N2 . . . . 122.8(2) ?
    C23 C13 O1 N2 . . . . 3.6(2) ?
    C10 C9 O3 C12 . . . . 173.6(3) ?
    C8 C9 O3 C12 . . . . -7.8(5) ?
    C32 C31 Se1 C30 . . . . -48.0(3) ?
    C36 C31 Se1 C30 . . . . 132.9(3) ?
    C3 C30 Se1 C31 . . . . 175.9(2) ?
loop_
    _geom_hbond_atom_site_label_D
    _geom_hbond_atom_site_label_H
    _geom_hbond_atom_site_label_A
    _geom_hbond_site_symmetry_A
    _geom_hbond_distance_DH
    _geom_hbond_distance_HA
    _geom_hbond_distance_DA
    _geom_hbond_angle_DHA
    _geom_hbond_publ_flag
    C4 H4 O4 2_646 0.98 2.57 3.305(3) 132 yes
    C23 H23 O2 1_555 0.98 2.32 2.803(3) 109 yes
    C23 H23 N1 1_555 0.98 2.54 2.918(3) 103 yes
data_global
_journal_date_recd_electronic     2008-01-22
_journal_date_accepted     2008-03-09
_journal_name_full     'Acta Crystallographica, Section E'
_journal_year     2008
_journal_volume     64
_journal_issue      4
_journal_page_first     o716
_journal_page_last     o717
_journal_paper_category     QO
_journal_coeditor_code     BH2162
_publ_contact_author_name     'Dr.L.Sudha'
_publ_contact_author_address
;
Department of Physics
SRM University
Ramapuram Campus
Chennai  600 089
India
;
_publ_contact_author_email     sudha.rmp@ph.srmuniv.ac.in
_publ_contact_author_fax     '91 44 22491777'
_publ_contact_author_phone     '91 44 24911709'
_publ_section_title
;\
3-(4-Chlorophenyl)-4-(4-methoxyphenyl)-6-(phenylselenylmethyl)-2,3,3a,3b,4,5,\
5a,6,1'',2'',3'',4''-dodecahydroazeto[2',3':3,4]pyrrolo[1,2-<i>b</i>]\
isoxazole-2-spiro-2''-naphthalene-5,1''-dione
;
loop_
    _publ_author_name
    _publ_author_address
    "E. Theboral Sugi Kamala"
;
Department of Physics
Easwari Engineering College
Ramapuram
Chennai 600 089
India
;
    "S. Nirmala"
;
Department of Physics
Easwari Engineering College
Ramapuram
Chennai 600 089
India
;
    "L. Sudha"
;
Department of Physics
SRM University
Ramapuram Campus
Chennai 600 089
India
;
    "N. Arumugam"
;
Department of Organic Chemistry
University of Madras
Guindy Campus
Chennai 600 025
India
;
    "R. Raghunathan"
;
Department of Organic Chemistry
University of Madras
Guindy Campus
Chennai 600 025
India
;
_publ_section_synopsis     .
