# Supplementary material for: 3-(4-Chloro­phen­yl)-4-(4-methoxyphen­yl)-6-(phenyl­selenylmeth­yl)-2,3,3a,3b,4,5,5a,6,1′′,2′′,3′′,4′′-do­deca­hydro­azeto[2′,3′:3,4]pyrrolo[1,2-b]isoxazole-2-spiro-2′′-naphthalene-5,1′′-dione
Source: Acta Crystallogr Sect E Struct Rep Online. 2008 Mar 14;64(Pt 4):o716–7. doi: 10.1107/S1600536808006570 (PMC2960925; doi:10.1107/S1600536808006570)
Supplement: Supplementary file 2 [file e-64-0o716-Isup2.hkl]

#
# h,k,l, Fc-squared, Fo-squared, sigma(Fo-squared) and status flag
#
data_I
_shelx_title ' na901a in P 21/n'
_shelx_refln_list_code          4
_shelx_F_calc_maximum      379.07
_exptl_crystal_F_000      1376.00
_reflns_d_resolution_high  0.7154
 
loop_
 _symmetry_equiv_pos_as_xyz
 'x, y, z'
 '-x+1/2, y+1/2, -z+1/2'
 '-x, -y, -z'
 'x-1/2, -y-1/2, z-1/2'
 
_cell_length_a    14.4697
_cell_length_b    10.9493
_cell_length_c    19.3011
_cell_angle_alpha  90.000
_cell_angle_beta   94.661
_cell_angle_gamma  90.000
 
_shelx_F_squared_multiplier     1.000
 
loop_
 _refln_index_h
 _refln_index_k
 _refln_index_l
 _refln_F_squared_calc
 _refln_F_squared_meas
 _refln_F_squared_sigma
 _refln_observed_status
   4   0   0     1215.87     1089.87     29.63 o
   6   0   0     6648.33     7059.67    174.05 o
   8   0   0     9693.18     9586.98    236.23 o
  10   0   0     1676.33     1465.49     44.82 o
  12   0   0     2029.53     1846.86     55.82 o
  14   0   0      284.61      228.88     25.29 o
  16   0   0      213.67      184.94     28.91 o
  18   0   0      352.88      346.35     35.86 o
  20   0   0       16.21        0.40     32.13 o
   1   1   0     1094.32      936.31     14.19 o
   2   1   0    11659.21    12052.42    103.18 o
   3   1   0     1871.98     2150.46     18.75 o
   4   1   0     2838.12     3094.40     30.90 o
   5   1   0     2133.13     2403.33     24.23 o
   6   1   0     2819.74     2512.69     31.29 o
   7   1   0       22.78       15.64      2.76 o
   8   1   0       80.70      101.47      5.33 o
   9   1   0      833.79      826.53     10.80 o
  10   1   0     4751.90     4620.42     57.39 o
  11   1   0      498.67      497.06     18.39 o
  12   1   0        4.50        8.10      5.19 o
  13   1   0        1.88       -2.71      9.80 o
  14   1   0      608.62      621.83     14.98 o
  15   1   0       28.45       41.42      8.50 o
  16   1   0        2.69        7.39     17.35 o
  17   1   0      163.29      166.83     20.56 o
  18   1   0      315.77      309.60     24.16 o
  19   1   0       12.07        2.73     22.33 o
  20   1   0       16.77       47.47     26.20 o
   0   2   0    16813.46    15055.15    179.21 o
   1   2   0       11.28       12.21      1.09 o
   2   2   0    15732.88    16642.22    125.27 o
   3   2   0     1485.89     1541.24     13.51 o
   4   2   0     6774.55     6669.31     60.57 o
   5   2   0     1871.40     2019.88     18.99 o
   6   2   0     5368.20     5411.24     46.30 o
   7   2   0      533.00      655.50      9.63 o
   8   2   0     1206.56     1076.58     12.04 o
   9   2   0     2958.04     2964.57     30.29 o
  10   2   0      626.78      594.94     15.68 o
  11   2   0      860.24      870.26     12.12 o
  12   2   0      563.41      483.00     13.00 o
  13   2   0       20.74       15.56      9.27 o
  14   2   0      211.23      199.73      9.85 o
  15   2   0       69.68       59.88      9.37 o
  16   2   0       37.85       36.70     18.32 o
  17   2   0       10.07       35.70     10.11 o
  18   2   0       57.73       47.37     22.50 o
  19   2   0       80.87      116.16     23.73 o
   1   3   0     2077.26     1910.99     16.81 o
   2   3   0       30.58       49.90      2.74 o
   3   3   0     4275.05     4204.58     33.83 o
   4   3   0      440.82      407.82      6.84 o
   5   3   0     6698.47     6813.78     57.99 o
   6   3   0      336.60      431.11      6.09 o
   7   3   0      121.83       87.26      3.15 o
   8   3   0      662.92      734.74     10.18 o
   9   3   0     2451.37     2441.30     30.01 o
  10   3   0        8.00      -11.41     23.72 o
  11   3   0      243.95      242.22      7.94 o
  12   3   0      105.98       98.81      6.26 o
  13   3   0      825.53      796.69     17.21 o
  14   3   0       87.95       72.54      7.21 o
  15   3   0        5.36        4.74     11.33 o
  16   3   0       78.76       83.86     12.83 o
  17   3   0      244.44      247.12     14.71 o
  18   3   0       20.43       25.38     32.03 o
  19   3   0        1.14       13.90     35.25 o
   0   4   0     1753.41     1981.41     24.92 o
   1   4   0     1988.10     2385.45     21.01 o
   2   4   0     1360.59     1442.37     14.22 o
   3   4   0      259.33      338.00      5.04 o
   4   4   0      818.45      822.18     11.33 o
   5   4   0     1616.24     1614.99     15.86 o
   6   4   0       98.71      160.09      5.16 o
   7   4   0      316.91      304.09      5.30 o
   8   4   0        6.51        2.27      2.54 o
   9   4   0      114.85       81.66      6.34 o
  10   4   0      236.10      256.33      9.13 o
  11   4   0      209.84      181.57      8.17 o
  12   4   0        5.90       -5.11      9.04 o
  13   4   0      188.69      172.95      9.95 o
  14   4   0       54.59       44.15      8.37 o
  15   4   0      150.30      163.87      9.76 o
  16   4   0        0.42       -9.00      9.00 o
  17   4   0       76.14       63.35     14.59 o
  18   4   0        2.10       -5.85     15.12 o
  19   4   0      183.48      212.93     38.48 o
   1   5   0     3152.42     3077.48     31.32 o
   2   5   0     1841.73     2313.83     22.20 o
   3   5   0     1640.38     1614.87     18.58 o
   4   5   0      357.91      413.45      6.82 o
   5   5   0     4691.78     4968.41     49.41 o
   6   5   0        0.19       -3.17      3.17 o
   7   5   0     1187.66     1158.16     13.54 o
   8   5   0      235.97      242.61      6.78 o
   9   5   0      821.48      833.49     18.02 o
  10   5   0     1089.56     1051.01     15.91 o
  11   5   0       65.11       52.60      8.27 o
  12   5   0      678.11      628.63     15.92 o
  13   5   0      553.71      581.44     16.09 o
  14   5   0        9.14        9.02      9.43 o
  15   5   0      342.54      333.68     13.68 o
  16   5   0       17.06        0.05     14.16 o
  17   5   0       13.61       14.58     41.54 o
  18   5   0        0.12      -16.14     16.14 o
  19   5   0        4.08       20.42     17.63 o
   0   6   0     5843.26     5782.79     81.51 o
   1   6   0        2.02       14.30      3.89 o
   2   6   0     4637.52     4666.99     46.93 o
   3   6   0       50.10      136.44      5.26 o
   4   6   0     1674.60     1609.50     19.52 o
   5   6   0      794.21      837.88     12.20 o
   6   6   0      142.31      140.92      6.85 o
   7   6   0      978.90      898.31     12.32 o
   8   6   0      648.39      588.80      9.19 o
   9   6   0        4.09       -0.98      5.16 o
  10   6   0     1449.48     1386.20     24.60 o
  11   6   0       51.71       20.93      9.23 o
  12   6   0        3.51       -7.32      9.46 o
  13   6   0        4.94        8.02     10.36 o
  14   6   0       35.44       31.21     10.41 o
  15   6   0       43.98       38.68     11.23 o
  16   6   0       43.75       27.62     12.08 o
  17   6   0      154.72      186.87     19.40 o
  18   6   0       19.12        8.01     18.59 o
   1   7   0       24.02       16.93      4.72 o
   2   7   0      248.02      240.15      6.86 o
   3   7   0      500.67      576.42     10.40 o
   4   7   0      501.21      432.78      9.50 o
   5   7   0     1982.10     2065.48     24.77 o
   6   7   0      290.61      294.70      8.78 o
   7   7   0      226.59      239.46     10.35 o
   8   7   0      111.82       82.69     10.54 o
   9   7   0        0.96       -8.02      9.22 o
  10   7   0      242.30      248.18     11.61 o
  11   7   0       70.67       69.59     10.98 o
  12   7   0      110.16       65.12     11.31 o
  13   7   0       62.85      111.14     12.05 o
  14   7   0      251.64      217.99     13.43 o
  15   7   0       16.88       20.33     12.61 o
  16   7   0        0.53       -9.08     13.19 o
  17   7   0       14.30        8.68     14.60 o
   0   8   0      576.74      688.29     25.40 o
   1   8   0      365.40      411.95      9.56 o
   2   8   0     2159.61     1928.14     23.89 o
   3   8   0        1.42        5.17      7.25 o
   4   8   0     3068.21     3320.96     42.81 o
   5   8   0       10.18       -6.79      6.79 o
   6   8   0      121.28       96.68      7.40 o
   7   8   0      374.37      402.62     11.68 o
   8   8   0      477.24      522.72     13.69 o
   9   8   0        1.18       -9.97      9.97 o
  10   8   0       82.64       58.01     17.45 o
  11   8   0        0.07       -3.88     11.27 o
  12   8   0      217.85      259.11     16.78 o
  13   8   0        3.79        7.63     12.52 o
  14   8   0       56.68       79.90     29.35 o
  15   8   0       48.59       48.94     14.60 o
  16   8   0       89.90      106.60     15.82 o
  17   8   0        0.18        7.79     15.60 o
   1   9   0      534.13      634.13     14.46 o
   2   9   0       24.31       25.63      7.91 o
   3   9   0       19.99       25.41      7.76 o
   4   9   0        3.99       19.16      7.82 o
   5   9   0       18.23       -2.76      7.80 o
   6   9   0       14.98        6.58      8.93 o
   7   9   0       28.65       16.36      9.77 o
   8   9   0      156.30      106.10     11.97 o
   9   9   0        4.57      -11.55     11.55 o
  10   9   0       54.37       65.45     12.75 o
  11   9   0       69.59       90.64     21.34 o
  12   9   0       69.86       59.01     13.58 o
  13   9   0        2.70       -9.26     13.99 o
  14   9   0       45.26       53.70     17.67 o
  15   9   0       97.20      144.21     16.49 o
  16   9   0        1.72        6.04     21.74 o
   0  10   0      142.20       57.36     12.84 o
   1  10   0       33.51       31.48     16.12 o
   2  10   0       15.59       32.11     10.00 o
   3  10   0       23.51       16.59      8.92 o
   4  10   0        1.43       14.94      9.03 o
   5  10   0       15.73       16.68      9.02 o
   6  10   0        9.59        3.32     12.39 o
   7  10   0       17.03       -2.43     12.04 o
   8  10   0       45.79       68.25     13.00 o
   9  10   0       40.35       30.88     13.52 o
  10  10   0       36.25       44.79     14.13 o
  11  10   0        0.18        6.90     14.73 o
  12  10   0       10.28        5.97     14.58 o
  13  10   0       67.79       86.40     22.41 o
  14  10   0        2.93      -16.33     16.59 o
  15  10   0       28.64       28.37     17.43 o
   1  11   0      115.37       63.86     10.00 o
   2  11   0       39.49       13.79      9.85 o
   3  11   0       49.82       62.54     10.12 o
   4  11   0       74.95       81.84     12.15 o
   5  11   0      230.03      231.76     13.95 o
   6  11   0       20.92       -1.16     12.32 o
   7  11   0      105.16       90.58     17.16 o
   8  11   0       24.24       30.41     19.21 o
   9  11   0        1.61       31.65     14.90 o
  10  11   0        4.43        8.48     14.79 o
  11  11   0        5.17        6.23     16.21 o
  12  11   0        7.46        0.38     16.33 o
  13  11   0       43.73       27.14     17.12 o
  14  11   0        0.06      -23.97     39.68 o
   0  12   0        0.68        8.73     15.62 o
   1  12   0       43.75       17.45     10.88 o
   2  12   0        9.63        0.93     10.86 o
   3  12   0       11.06        6.66     11.30 o
   4  12   0       20.50       -2.74     11.07 o
   5  12   0        3.14       -0.38     18.13 o
   6  12   0       60.04       27.62     14.00 o
   7  12   0       30.76       39.22     36.66 o
   8  12   0       25.52       13.64     19.49 o
   9  12   0        8.97       19.55     16.03 o
  10  12   0        6.14       17.67     31.13 o
  11  12   0        4.13        8.97     17.94 o
  12  12   0        4.05        0.04     17.43 o
   1  13   0       15.34       39.06     11.73 o
   2  13   0        2.56       10.42     12.26 o
   3  13   0      126.75      141.63     13.46 o
   4  13   0       23.53       31.28     15.61 o
   5  13   0        0.33        4.27     14.69 o
   6  13   0        2.68      -13.35     17.86 o
   7  13   0       14.81       14.98     19.58 o
   8  13   0        3.14      -13.55     19.65 o
   9  13   0        5.59        0.03     17.36 o
  10  13   0       16.82        3.06     17.64 o
   0  14   0       31.72       37.12     24.68 o
   1  14   0        2.90        8.87     13.54 o
   2  14   0        7.83      -10.17     12.96 o
   3  14   0        0.21       -5.13     16.26 o
   4  14   0        1.25       -4.26     15.61 o
   5  14   0       30.72       36.35     21.03 o
   6  14   0        2.14       -9.62     20.90 o
   7  14   0        7.79      -27.65     27.65 o
   8  14   0        1.01       -4.70     18.24 o
   1  15   0        2.22       16.00     27.11 o
   2  15   0        9.39       -3.85     21.44 o
   3  15   0       12.88       29.34     18.24 o
 -19   0   1      129.23      152.59     34.75 o
 -17   0   1       32.01       31.83     25.68 o
 -15   0   1      586.69      527.12     32.55 o
 -13   0   1     4114.16     4076.32    108.04 o
 -11   0   1     1688.95     1510.96     45.82 o
  -9   0   1     5844.96     5937.67    148.95 o
  -7   0   1      112.69       79.28     10.27 o
  -5   0   1    25767.23    25449.32    617.40 o
  -3   0   1     8389.92     9288.63    226.78 o
  -1   0   1     4019.97       -0.21      0.21 o
   3   0   1      137.61       88.36      1.66 o
   5   0   1     4225.48     4444.75     76.87 o
   7   0   1     1236.21     1517.60     36.64 o
   9   0   1     1926.74     2181.46     39.59 o
  11   0   1      885.38      911.34     34.18 o
  13   0   1      224.06      177.30     20.25 o
  15   0   1       17.98       35.15     21.96 o
  17   0   1       15.49       45.72     25.88 o
  19   0   1       32.21       29.21     33.84 o
 -20   1   1       17.61       22.21     25.30 o
 -19   1   1        6.14       10.34     46.68 o
 -18   1   1       53.83       71.33     21.33 o
 -17   1   1      116.16       97.24     19.78 o
 -16   1   1       31.49       10.02     18.20 o
 -15   1   1      216.03      205.43      9.92 o
 -14   1   1       31.68       37.13      7.87 o
 -13   1   1      562.51      496.32     12.98 o
 -12   1   1        2.13       -0.82      4.36 o
 -11   1   1      920.96     1015.98     18.48 o
 -10   1   1     2098.01     2038.19     31.75 o
  -9   1   1      201.23      134.79      4.30 o
  -8   1   1     1843.17     2152.55     25.32 o
  -7   1   1       21.27       34.38      2.24 o
  -6   1   1     1961.56     1955.48     24.76 o
  -5   1   1    18096.53    18182.30    196.56 o
  -4   1   1     9439.48     9948.11     91.59 o
  -3   1   1    20951.46    20620.02    268.00 o
  -2   1   1        5.93        3.00      0.60 o
  -1   1   1     2135.38     1885.18     75.09 o
   0   1   1       30.13        9.46      0.87 o
   1   1   1     1274.89     1284.12     34.28 o
   2   1   1     8623.11     8543.83     86.82 o
   3   1   1       60.66       76.33      2.54 o
   4   1   1     2756.26     3239.36     26.45 o
   5   1   1     6863.83     6910.89     68.32 o
   6   1   1     1238.74     1381.30     15.94 o
   7   1   1       93.14       89.38      3.05 o
   8   1   1     1214.75     1325.66     15.74 o
   9   1   1     2280.82     2083.19     27.12 o
  10   1   1      153.36      152.84      5.39 o
  11   1   1      526.57      562.68     10.19 o
  12   1   1      268.83      271.70      7.69 o
  13   1   1     1127.19     1016.80     20.32 o
  14   1   1     1712.79     1671.96     28.79 o
  15   1   1      242.01      290.47     21.29 o
  16   1   1       12.16       16.44      9.67 o
  17   1   1      299.97      278.97     22.16 o
  18   1   1       42.04      100.49     21.80 o
  19   1   1        1.91       19.68     24.18 o
  20   1   1        4.66       -0.42     25.67 o
 -20   2   1       16.25       13.09     31.32 o
 -19   2   1       65.55       84.21     35.15 o
 -18   2   1       43.45       20.00     24.62 o
 -17   2   1       31.39       12.94     19.01 o
 -16   2   1       15.77        6.88      9.22 o
 -15   2   1      686.80      675.47     22.77 o
 -14   2   1        3.14       -5.00      8.15 o
 -13   2   1     1314.30     1245.57     22.94 o
 -12   2   1      164.47      153.43      8.15 o
 -11   2   1      140.75      137.34      5.80 o
 -10   2   1      514.68      576.27      8.75 o
  -9   2   1      702.52      673.73      9.72 o
  -8   2   1     1407.38     1448.03     15.39 o
  -7   2   1     1349.01     1500.90     13.60 o
  -6   2   1       17.61       12.12      2.06 o
  -5   2   1     3430.02     3645.38     31.36 o
  -4   2   1    12090.27    13118.50    110.88 o
  -3   2   1     2228.06     2562.45     20.80 o
  -2   2   1       44.73       52.38      2.03 o
  -1   2   1     3790.29     3493.30     31.83 o
   0   2   1   143418.66   117057.56   3073.31 o
   1   2   1       82.79      143.60      2.41 o
   2   2   1      145.60      106.71      2.11 o
   3   2   1     3010.83     2913.68     25.03 o
   4   2   1     9638.20    10239.46    187.98 o
   5   2   1     2318.91     2470.35     23.08 o
   6   2   1     4700.49     4913.19     42.24 o
   7   2   1       99.02       74.56      3.20 o
   8   2   1     2132.33     2173.29     24.83 o
   9   2   1      210.93      186.46      5.90 o
  10   2   1     2179.70     2020.76     24.09 o
  11   2   1       20.31       19.37      3.28 o
  12   2   1     1544.24     1491.31     18.58 o
  13   2   1        9.17        7.07      5.36 o
  14   2   1      466.35      458.93     14.31 o
  15   2   1       27.07       45.81     13.86 o
  16   2   1      101.89      127.10     10.43 o
  17   2   1        0.83       12.29     10.47 o
  18   2   1       93.61      124.06     23.47 o
  19   2   1       77.45      122.10     25.10 o
 -19   3   1       12.58       19.74     34.14 o
 -18   3   1       78.53      112.50     33.04 o
 -17   3   1        0.28       -7.78     24.67 o
 -16   3   1       13.67        0.04     12.04 o
 -15   3   1        1.49      -10.81     10.81 o
 -14   3   1      145.39      167.87      7.46 o
 -13   3   1      182.20      174.84     11.18 o
 -12   3   1      472.67      390.69      9.84 o
 -11   3   1        5.39       10.19      4.45 o
 -10   3   1     6583.17     6503.68     84.72 o
  -9   3   1       78.51      118.16      5.01 o
  -8   3   1     1258.01     1203.16     18.27 o
  -7   3   1       11.29       13.09      2.24 o
  -6   3   1     2140.23     2157.10     27.55 o
  -5   3   1    11447.67    12360.02    111.75 o
  -4   3   1     5620.39     5899.28     50.21 o
  -3   3   1      221.47      285.36      4.08 o
  -2   3   1     2580.26     2628.56     26.25 o
  -1   3   1      263.78      336.93      4.63 o
   0   3   1     1798.96     1853.78     17.42 o
   1   3   1    13941.68    14692.42    132.18 o
   2   3   1     2853.37     2809.73     25.98 o
   3   3   1      137.08      198.21      3.57 o
   4   3   1       19.99       26.05      1.93 o
   5   3   1     1214.18     1151.18     12.66 o
   6   3   1       13.37       15.79      2.67 o
   7   3   1     4546.33     4676.14     47.77 o
   8   3   1       69.44       88.40      4.43 o
   9   3   1      125.78       99.79      5.42 o
  10   3   1      231.51      242.16      9.98 o
  11   3   1      113.59      108.50      8.08 o
  12   3   1      113.60       88.96     12.77 o
  13   3   1      989.51      892.16     16.92 o
  14   3   1      661.57      712.64     23.20 o
  15   3   1       73.83       81.91     11.85 o
  16   3   1       22.23       27.94     12.28 o
  17   3   1        2.84        8.07     12.91 o
  18   3   1       93.97      121.47     30.22 o
  19   3   1       19.15        0.30     35.05 o
 -19   4   1        0.02       17.02     36.76 o
 -18   4   1       65.59       58.77     15.76 o
 -17   4   1       44.68       56.57     14.60 o
 -16   4   1        0.50        1.96      8.79 o
 -15   4   1        7.74        3.41     22.71 o
 -14   4   1       35.17        6.42      9.49 o
 -13   4   1        0.11       -7.47      7.47 o
 -12   4   1       15.62       14.58      7.10 o
 -11   4   1      903.05      797.15     16.15 o
 -10   4   1     1380.75     1396.28     21.11 o
  -9   4   1      366.62      337.84     11.40 o
  -8   4   1     1501.19     1509.36     18.12 o
  -7   4   1        1.16        7.24      2.82 o
  -6   4   1     1053.28      965.25     15.38 o
  -5   4   1       20.24       12.54      2.59 o
  -4   4   1     1084.03      869.35     10.11 o
  -3   4   1      517.78      549.79      7.19 o
  -2   4   1     1214.60     1208.36     13.07 o
  -1   4   1     3954.80     4507.44     41.31 o
   0   4   1     6112.32     6284.28     57.18 o
   1   4   1       26.99       23.84      2.17 o
   2   4   1     9370.95     9768.14     88.33 o
   3   4   1       42.20       45.84      2.76 o
   4   4   1     6956.86     7058.43     69.31 o
   5   4   1      231.76      202.65      4.51 o
   6   4   1     7918.12     8390.01     90.59 o
   7   4   1      808.00      848.04     11.30 o
   8   4   1     3420.88     3359.54     49.04 o
   9   4   1        0.17       -4.11      4.11 o
  10   4   1     1369.76     1341.20     19.02 o
  11   4   1      718.63      665.19     14.70 o
  12   4   1     1420.08     1399.91     23.83 o
  13   4   1      232.85      225.27     14.87 o
  14   4   1      346.29      378.55     12.94 o
  15   4   1        0.18       -2.51      9.21 o
  16   4   1      113.67      118.33     10.66 o
  17   4   1        2.99       22.55     51.46 o
  18   4   1       45.25       37.39     15.22 o
  19   4   1        2.13        9.16     35.35 o
 -19   5   1        0.58       23.14     17.96 o
 -18   5   1      182.12      213.34     18.79 o
 -17   5   1       43.01       45.21     16.20 o
 -16   5   1       10.28        2.33     10.61 o
 -15   5   1       32.93       14.89      9.99 o
 -14   5   1      164.24      184.29     15.70 o
 -13   5   1       29.02       37.02     13.90 o
 -12   5   1      572.95      507.30     24.23 o
 -11   5   1       31.08       41.49      8.15 o
 -10   5   1      721.19      753.45     15.64 o
  -9   5   1      370.74      341.28      9.25 o
  -8   5   1     1786.59     1570.73     17.42 o
  -7   5   1        7.55       -1.17      2.88 o
  -6   5   1     2152.22     2176.76     21.22 o
  -5   5   1      371.28      351.61      7.24 o
  -4   5   1      941.02      831.67     10.25 o
  -3   5   1     6117.67     6437.30     63.60 o
  -2   5   1     3285.72     3645.37     36.68 o
  -1   5   1     8415.58     8395.61     90.51 o
   0   5   1     1239.21     1193.01     14.59 o
   1   5   1       55.53       59.39      4.54 o
   2   5   1     1464.05     1469.89     16.05 o
   3   5   1      329.19      466.43      7.18 o
   4   5   1       12.93       -0.51      3.31 o
   5   5   1      116.95       97.13      3.93 o
   6   5   1     1570.33     1619.72     17.66 o
   7   5   1      283.43      331.44      7.46 o
   8   5   1       79.51      103.46      5.32 o
   9   5   1      266.60      262.79     10.14 o
  10   5   1       13.82       16.31      4.14 o
  11   5   1      109.29      106.83      8.48 o
  12   5   1      188.90      138.29      9.20 o
  13   5   1       42.51       36.37      9.30 o
  14   5   1      386.75      360.48     13.34 o
  15   5   1       32.51       34.39     11.15 o
  16   5   1       80.70       62.88     11.09 o
  17   5   1       11.08        8.20     16.02 o
  18   5   1        0.64      -10.97     17.13 o
 -18   6   1       29.72       61.91     40.59 o
 -17   6   1       22.01       34.74     17.11 o
 -16   6   1      137.08      120.10     12.49 o
 -15   6   1        2.18      -11.35     11.35 o
 -14   6   1        6.33       -1.84     16.72 o
 -13   6   1      434.91      449.59     15.40 o
 -12   6   1       33.97       33.65     12.03 o
 -11   6   1        3.09       -8.20     10.70 o
 -10   6   1      121.83      107.57      9.45 o
  -9   6   1       84.05       79.59      6.90 o
  -8   6   1      780.90      837.75     11.14 o
  -7   6   1      574.98      532.80      8.18 o
  -6   6   1     1015.09      960.11     12.04 o
  -5   6   1      289.55      244.02      5.97 o
  -4   6   1      886.72     1168.47     15.11 o
  -3   6   1        3.12       -4.28      4.28 o
  -2   6   1      212.83      113.97      6.63 o
  -1   6   1       64.89       49.58      4.49 o
   0   6   1     2285.96     2608.20     29.79 o
   1   6   1     1384.16     1516.65     18.51 o
   2   6   1     3993.05     3783.39     42.17 o
   3   6   1       30.97       46.95      4.75 o
   4   6   1      758.83      833.36     12.10 o
   5   6   1      427.34      467.18      8.22 o
   6   6   1      116.10       61.60      4.70 o
   7   6   1        0.92       -4.42      4.42 o
   8   6   1      257.48      275.78      6.92 o
   9   6   1       25.03        3.60      7.63 o
  10   6   1      304.85      244.74     20.79 o
  11   6   1      996.05      943.15     22.15 o
  12   6   1      429.75      477.10     19.82 o
  13   6   1       17.60       11.71     10.35 o
  14   6   1      215.76      206.17     18.67 o
  15   6   1       55.62       39.94     11.90 o
  16   6   1        6.96       -8.46     12.30 o
  17   6   1        8.06       -0.70     12.34 o
  18   6   1       28.82       25.18     21.70 o
 -17   7   1        0.21      -14.23     14.23 o
 -16   7   1        0.62       -7.88     15.36 o
 -15   7   1      156.27      163.60     28.30 o
 -14   7   1       70.36       80.71     12.58 o
 -13   7   1        3.89       -6.99     11.14 o
 -12   7   1       14.03       32.45     14.14 o
 -11   7   1       38.71       30.38     10.45 o
 -10   7   1       25.53       11.28      9.89 o
  -9   7   1      164.67      206.40     10.67 o
  -8   7   1      609.48      537.23     11.23 o
  -7   7   1      478.78      492.53      8.64 o
  -6   7   1        6.02       11.58      5.36 o
  -5   7   1     1689.59     1827.71     22.31 o
  -4   7   1        5.96       -5.02      5.02 o
  -3   7   1     2410.21     2421.48     28.38 o
  -2   7   1      142.16      119.35      5.83 o
  -1   7   1      723.25      767.75     12.08 o
   0   7   1       30.87       34.56      5.27 o
   1   7   1      340.21      304.92      7.80 o
   2   7   1        5.85       -3.24      5.22 o
   3   7   1      246.50      222.32      9.62 o
   4   7   1        2.64       -4.30      8.68 o
   5   7   1      488.78      371.45     11.51 o
   6   7   1        1.83       -1.22      6.02 o
   7   7   1       33.99       31.86      5.15 o
   8   7   1      250.94      285.37     10.21 o
   9   7   1      166.76      162.74     11.03 o
  10   7   1       67.94       60.28      9.97 o
  11   7   1      145.64      122.19     16.41 o
  12   7   1       34.49       60.39     11.41 o
  13   7   1      271.17      296.03     13.66 o
  14   7   1       50.89       53.45     12.24 o
  15   7   1      146.80      145.34     13.70 o
  16   7   1        0.40       14.21     13.01 o
  17   7   1        5.23      -12.75     15.06 o
 -17   8   1       44.24       48.82     15.68 o
 -16   8   1        8.21       25.10     15.02 o
 -15   8   1       92.78       90.33     14.35 o
 -14   8   1        5.68       13.36     13.59 o
 -13   8   1        4.87       10.70     14.87 o
 -12   8   1        5.55       14.13     12.14 o
 -11   8   1      140.79      118.09     12.19 o
 -10   8   1        0.69        2.25     11.25 o
  -9   8   1      224.14      242.67     12.46 o
  -8   8   1        4.53        1.53      8.00 o
  -7   8   1      790.56      769.59     13.30 o
  -6   8   1        6.89       -5.60      6.13 o
  -5   8   1      369.94      367.88      9.93 o
  -4   8   1      100.21       50.72      6.98 o
  -3   8   1      337.75      258.39      7.69 o
  -2   8   1        0.05       32.89     23.18 o
  -1   8   1      122.64      175.45      6.90 o
   0   8   1      836.99      645.52     11.60 o
   1   8   1       26.00       56.70      6.13 o
   2   8   1      132.28      126.96      6.57 o
   3   8   1      313.61      372.34      9.80 o
   4   8   1       12.19        3.74      6.93 o
   5   8   1      389.25      383.48     11.32 o
   6   8   1        9.15       -6.72      6.72 o
   7   8   1       22.02       -6.97      6.97 o
   8   8   1       13.83       38.37      8.42 o
   9   8   1        0.98       -7.43     10.51 o
  10   8   1      165.65      173.98     12.36 o
  11   8   1       72.77      113.37     12.17 o
  12   8   1       53.95       34.26     12.34 o
  13   8   1       58.55       48.84     12.90 o
  14   8   1        5.71       22.25     13.27 o
  15   8   1       21.06        5.72     14.11 o
  16   8   1        9.80        1.48     14.63 o
  17   8   1        0.91       14.71     25.78 o
 -16   9   1       51.31       68.13     16.98 o
 -15   9   1       22.33       29.52     15.43 o
 -14   9   1       46.11       37.80     15.29 o
 -13   9   1        0.16        2.54     13.99 o
 -12   9   1        7.22        5.67     13.24 o
 -11   9   1       10.81       15.93     12.10 o
 -10   9   1      100.99      104.44     12.59 o
  -9   9   1      152.59      171.16     12.84 o
  -8   9   1       77.74       74.34     11.73 o
  -7   9   1       14.19       16.67      9.82 o
  -6   9   1        0.10       -1.84      7.90 o
  -5   9   1      579.84      637.03     13.93 o
  -4   9   1      111.58       99.74      7.24 o
  -3   9   1      931.66      940.46     15.95 o
  -2   9   1        3.97        7.27      6.91 o
  -1   9   1      650.11      628.23     12.77 o
   0   9   1      155.41      128.93      9.81 o
   1   9   1      158.33      141.11      7.55 o
   2   9   1       36.03       39.99      7.53 o
   3   9   1        5.24        6.53      8.17 o
   4   9   1       24.98        7.23      7.85 o
   5   9   1      785.47      859.24     16.65 o
   6   9   1       15.67        0.82      7.95 o
   7   9   1      602.87      585.26     32.98 o
   8   9   1       14.75       29.04     11.50 o
   9   9   1       77.02      114.75     15.90 o
  10   9   1        7.93        0.41     12.07 o
  11   9   1       94.76      116.77     14.01 o
  12   9   1       11.26       13.32     23.72 o
  13   9   1       82.45      110.76     14.55 o
  14   9   1       80.32       58.51     14.74 o
  15   9   1       17.06        8.11     15.52 o
  16   9   1        0.00       11.54     22.11 o
 -15  10   1        8.67       -0.62     17.25 o
 -14  10   1       28.88       19.22     24.48 o
 -13  10   1        0.57        9.73     15.03 o
 -12  10   1       46.29       43.03     19.46 o
 -11  10   1        1.70       -9.09     16.55 o
 -10  10   1       16.30       18.80     18.96 o
  -9  10   1        9.56        6.84     20.53 o
  -8  10   1       80.56       89.17     13.08 o
  -7  10   1       49.57       69.32     11.59 o
  -6  10   1       19.48       14.66     10.57 o
  -5  10   1      204.32      212.46     13.43 o
  -4  10   1      180.26      154.88     10.50 o
  -3  10   1       21.77       30.25      8.56 o
  -2  10   1      112.28       76.31      9.04 o
  -1  10   1      142.02      206.86     11.75 o
   0  10   1       42.04       34.00      9.04 o
   1  10   1       36.55       23.79      8.75 o
   2  10   1      425.17      372.30     14.66 o
   3  10   1       15.04       21.37      9.94 o
   4  10   1      366.84      318.23     15.57 o
   5  10   1      191.00      168.86     10.00 o
   6  10   1      298.22      208.69     12.85 o
   7  10   1       55.51       47.53     11.30 o
   8  10   1       31.05       11.44     12.16 o
   9  10   1        0.06       -3.82     13.30 o
  10  10   1      136.55      103.97     19.05 o
  11  10   1        2.78       15.66     14.46 o
  12  10   1       77.50       87.30     15.69 o
  13  10   1       34.69       50.87     16.46 o
  14  10   1        0.27      -11.93     15.69 o
  15  10   1       56.05       48.71     17.00 o
 -14  11   1        1.52       -8.89     21.19 o
 -13  11   1        1.84       10.39     16.94 o
 -12  11   1       39.19       28.50     22.38 o
 -11  11   1        9.90        0.76     15.46 o
 -10  11   1       21.70       23.93     14.63 o
  -9  11   1        9.61        2.38     13.93 o
  -8  11   1       10.59       16.46     16.34 o
  -7  11   1       45.57       41.74     16.21 o
  -6  11   1       11.31       18.93     12.12 o
  -5  11   1       82.45       53.27     15.92 o
  -4  11   1      103.56      122.42     13.19 o
  -3  11   1      419.17      445.29     14.21 o
  -2  11   1       11.72       26.07      9.90 o
  -1  11   1      143.70      173.27     11.03 o
   0  11   1        2.09       -8.01      9.40 o
   1  11   1       77.68      115.93     10.37 o
   2  11   1      465.04      496.25     15.34 o
   3  11   1       89.49      123.19     10.55 o
   4  11   1        5.65        3.54      9.80 o
   5  11   1        1.79       14.86     12.23 o
   6  11   1       12.98        1.95     12.31 o
   7  11   1      139.81      139.49     17.40 o
   8  11   1       80.27      114.89     15.20 o
   9  11   1      103.02      183.86     15.74 o
  10  11   1        2.70       -4.14     14.85 o
  11  11   1       67.34       75.43     16.31 o
  12  11   1       24.68       20.10     16.40 o
  13  11   1        8.35       13.97     17.49 o
 -12  12   1        0.45        4.77     19.52 o
 -11  12   1        8.43       -1.44     16.84 o
 -10  12   1       32.63       26.65     16.53 o
  -9  12   1        0.88        9.53     16.80 o
  -8  12   1       15.61        4.06     17.93 o
  -7  12   1       12.61       22.58     18.02 o
  -6  12   1        1.11        1.78     18.58 o
  -5  12   1        0.18      -13.56     13.56 o
  -4  12   1        5.20       16.08     11.47 o
  -3  12   1        2.91       13.96     11.36 o
  -2  12   1       57.87       77.72     11.40 o
  -1  12   1       19.02       22.44     11.20 o
   0  12   1        0.75       -6.03     12.97 o
   1  12   1        1.79        9.42     10.39 o
   2  12   1       18.92       15.17     11.32 o
   3  12   1       24.96       18.90     10.92 o
   4  12   1      109.63      103.66     11.97 o
   5  12   1       24.41       23.40     13.61 o
   6  12   1       30.84       39.46     15.81 o
   7  12   1       11.89       -4.78     23.77 o
   8  12   1       39.99       55.66     15.81 o
   9  12   1        0.20       10.58     15.33 o
  10  12   1       87.51      125.72     17.23 o
  11  12   1       33.85       40.34     16.81 o
  12  12   1        0.46       25.35     17.74 o
 -10  13   1        0.69      -24.95     24.95 o
  -9  13   1        3.75       27.42     17.54 o
  -8  13   1        5.12        4.73     19.48 o
  -7  13   1        1.24      -19.44     19.44 o
  -6  13   1       69.18       84.97     18.79 o
  -5  13   1        0.53       -6.71     15.02 o
  -4  13   1       21.10       -4.06     15.17 o
  -3  13   1        5.40        5.43     12.23 o
  -2  13   1       40.87       58.66     13.75 o
  -1  13   1        0.03       10.12     11.88 o
   0  13   1       11.19       23.06     12.37 o
   1  13   1        4.38        8.33     11.90 o
   2  13   1       22.05       18.01     12.49 o
   3  13   1        9.82       14.23     12.23 o
   4  13   1        1.74        6.37     15.13 o
   5  13   1       19.36       17.19     14.69 o
   6  13   1        6.95       14.49     17.93 o
   7  13   1        3.45      -19.01     19.01 o
   8  13   1       64.52      110.49     17.32 o
   9  13   1       39.07       59.16     18.14 o
  10  13   1        0.02       -7.51     18.05 o
  -8  14   1        1.10       -4.52     21.72 o
  -7  14   1        0.55       -5.98     33.29 o
  -6  14   1       26.07       52.85     21.00 o
  -5  14   1        3.44      -20.24     25.53 o
  -4  14   1       10.09       17.79     16.85 o
  -3  14   1        1.41       13.39     16.67 o
  -2  14   1        1.05      -10.20     13.73 o
  -1  14   1       10.00       30.50     13.40 o
   0  14   1       16.97       31.21     12.90 o
   1  14   1        7.84        2.05     12.85 o
   2  14   1        7.98        9.18     13.45 o
   3  14   1       11.04       11.24     15.87 o
   4  14   1       27.43       23.96     16.89 o
   5  14   1        0.17       33.68     20.83 o
   6  14   1        4.79      -17.76     21.10 o
   7  14   1        8.09        6.81     21.82 o
   8  14   1        6.99       25.58     37.06 o
  -3  15   1       21.64       64.28     18.57 o
  -2  15   1        5.18       -9.04     17.97 o
  -1  15   1        6.23       18.33     17.86 o
   0  15   1        7.12      -15.65     19.26 o
   1  15   1        0.40       15.30     29.06 o
   2  15   1       17.08       -0.81     17.77 o
   3  15   1       11.60      -13.71     17.77 o
 -20   0   2      108.96      189.66     38.48 o
 -18   0   2       14.52       29.71     27.70 o
 -16   0   2       22.28        9.97     26.08 o
 -14   0   2      287.00      299.20     25.89 o
 -12   0   2      330.09      342.85     22.97 o
 -10   0   2      155.73      154.83     15.41 o
  -8   0   2      316.96      420.29     18.54 o
  -6   0   2    11937.37    12613.94    308.07 o
  -4   0   2    50229.79    49826.46   2569.39 o
  -2   0   2    10976.91    12491.41    151.10 o
   2   0   2       61.58       76.38      4.51 o
   4   0   2      508.45      464.08      5.77 o
   6   0   2     3730.82     3785.46     46.04 o
   8   0   2     7916.33     7843.85     94.58 o
  10   0   2     2902.99     2832.48     44.91 o
  12   0   2     4563.48     4379.92     62.81 o
  14   0   2     1192.38     1164.88     44.21 o
  16   0   2       23.58        0.20     23.67 o
  18   0   2      138.12      173.45     29.81 o
 -20   1   2       14.24       35.28     25.48 o
 -19   1   2       15.25       10.80     23.82 o
 -18   1   2      263.19      258.93     24.68 o
 -17   1   2        0.81      -17.48     17.48 o
 -16   1   2      209.81      209.67     20.44 o
 -15   1   2       18.65       45.12     15.23 o
 -14   1   2      121.30      150.67     12.54 o
 -13   1   2      135.93      117.07     15.27 o
 -12   1   2      114.78       90.00      6.53 o
 -11   1   2      231.08      219.94     10.59 o
 -10   1   2     8557.22     8039.71    107.67 o
  -9   1   2      142.01      159.67      5.53 o
  -8   1   2     2810.68     2819.45     35.48 o
  -7   1   2        2.81       10.81      2.29 o
  -6   1   2     4921.48     4597.89     42.37 o
  -5   1   2     9055.95    10214.25     93.15 o
  -4   1   2      820.75      765.26      7.06 o
  -3   1   2     5217.10     5378.88     49.22 o
  -2   1   2     1269.66     1384.93     17.76 o
  -1   1   2      212.76      284.96      2.88 o
   0   1   2    13501.95    14317.63    108.17 o
   1   1   2      448.15      546.39      5.26 o
   2   1   2    18236.20    19059.55    152.37 o
   3   1   2    10310.46    11541.63     92.17 o
   4   1   2      681.97      773.23      6.39 o
   5   1   2     1450.69     1456.86     10.97 o
   6   1   2     1941.09     2155.93     18.90 o
   7   1   2      356.03      321.98      4.45 o
   8   1   2     5003.83     5203.69     51.87 o
   9   1   2      188.03      194.43      4.61 o
  10   1   2     1164.41     1288.91     14.29 o
  11   1   2      741.15      746.83      9.45 o
  12   1   2      704.15      625.32      9.69 o
  13   1   2        8.03       22.51      5.09 o
  14   1   2     1130.06     1109.06     41.08 o
  15   1   2      216.22      256.32     17.42 o
  16   1   2        7.23        7.39     10.96 o
  17   1   2       15.79       12.87     19.31 o
  18   1   2        4.59       43.09     29.86 o
  19   1   2        9.71      -14.40     23.85 o
 -20   2   2       22.47       79.06     37.57 o
 -19   2   2       24.77       62.40     23.04 o
 -18   2   2        0.11       27.26     20.92 o
 -17   2   2        9.42       15.01     14.93 o
 -16   2   2       63.96       50.31      9.55 o
 -15   2   2      315.09      308.13     13.00 o
 -14   2   2       77.70       83.03      8.73 o
 -13   2   2      911.87      866.37     33.64 o
 -12   2   2       80.13       94.19     13.99 o
 -11   2   2     1227.96     1163.79     20.08 o
 -10   2   2      540.36      477.91      7.60 o
  -9   2   2     5441.21     5831.59     53.63 o
  -8   2   2     3337.74     3579.72     33.31 o
  -7   2   2     8267.37     8579.89     78.23 o
  -6   2   2     4027.54     4492.57     36.40 o
  -5   2   2     1425.81     1610.77     15.41 o
  -4   2   2       75.25      119.07      2.40 o
  -3   2   2      210.09      320.74      3.47 o
  -2   2   2      862.71      894.26      8.16 o
  -1   2   2     1721.14     2135.77     21.36 o
   0   2   2     2424.76     2083.22     20.82 o
   1   2   2    24106.59    24540.14    239.04 o
   2   2   2     3082.93     3411.45     33.70 o
   3   2   2      258.96      294.87      3.32 o
   4   2   2     3005.94     2813.31     22.89 o
   5   2   2       90.43      104.58      2.27 o
   6   2   2     3497.35     3873.89     31.49 o
   7   2   2     2733.00     2993.33     30.38 o
   8   2   2     5122.19     4962.41     49.65 o
   9   2   2        1.85       -1.51      2.99 o
  10   2   2     1314.23     1339.64     15.08 o
  11   2   2      639.52      664.73      9.78 o
  12   2   2     1788.85     1722.81     21.19 o
  13   2   2       54.72       46.27      5.73 o
  14   2   2       49.69       39.68      6.91 o
  15   2   2       57.66       48.23     12.72 o
  16   2   2       57.47       67.42     10.33 o
  17   2   2        0.73       20.94     10.51 o
  18   2   2       38.91       58.79     22.54 o
  19   2   2       11.23       13.90     30.52 o
 -19   3   2       31.10       61.54     34.44 o
 -18   3   2       42.35       96.08     33.24 o
 -17   3   2        0.28       -5.98     14.00 o
 -16   3   2       16.55       26.61     34.09 o
 -15   3   2      104.62      116.38      7.59 o
 -14   3   2       94.74       91.83      6.93 o
 -13   3   2      190.58      177.78     11.43 o
 -12   3   2      311.45      316.84      9.41 o
 -11   3   2       32.57       41.91      4.05 o
 -10   3   2      548.54      489.82     20.33 o
  -9   3   2       67.77       40.66      3.89 o
  -8   3   2      248.60      256.70      5.28 o
  -7   3   2      200.82      177.04      4.54 o
  -6   3   2     1172.36     1105.96     11.15 o
  -5   3   2    12366.27    13638.24    123.27 o
  -4   3   2     6255.21     6606.33     59.94 o
  -3   3   2     2518.18     2638.13     26.42 o
  -2   3   2     1392.87     1329.67     13.89 o
  -1   3   2    19570.70    19834.77    192.66 o
   0   3   2     3227.25     3565.64     35.32 o
   1   3   2    14569.83    15206.07    147.67 o
   2   3   2     9016.13     9535.50     86.09 o
   3   3   2      376.63      274.69      4.12 o
   4   3   2     2210.36     2333.87     20.49 o
   5   3   2     3986.80     3972.18     36.59 o
   6   3   2      125.74      141.07      2.77 o
   7   3   2      502.25      439.26      6.52 o
   8   3   2      237.49      264.57      8.33 o
   9   3   2     3800.47     3868.56     58.97 o
  10   3   2      382.64      404.77      7.88 o
  11   3   2      205.29      207.42      6.58 o
  12   3   2      121.42      118.10     11.24 o
  13   3   2      149.95      142.94     13.96 o
  14   3   2      297.52      311.81     11.34 o
  15   3   2      391.47      369.82     12.16 o
  16   3   2       13.88       23.28     13.41 o
  17   3   2      125.53      137.77     14.96 o
  18   3   2        1.32       15.46     14.22 o
  19   3   2        1.11       21.35     34.64 o
 -19   4   2        3.13       54.69     36.56 o
 -18   4   2        9.38        7.17     15.20 o
 -17   4   2       37.93       55.02     17.27 o
 -16   4   2        1.02       17.21     14.70 o
 -15   4   2      244.22      263.68     10.66 o
 -14   4   2      137.68      152.19      9.16 o
 -13   4   2     1540.92     1434.30     24.96 o
 -12   4   2        2.92       -2.89      7.44 o
 -11   4   2      514.92      524.48     10.54 o
 -10   4   2       34.66       37.70      5.84 o
  -9   4   2      990.66      965.82     21.51 o
  -8   4   2        0.11       -2.29      2.68 o
  -7   4   2     4146.54     4152.13     38.37 o
  -6   4   2       48.42       38.74      4.69 o
  -5   4   2     4685.01     4686.24     46.64 o
  -4   4   2      746.15      947.51     11.76 o
  -3   4   2       31.13       63.38      4.94 o
  -2   4   2     1285.90     1411.03     16.54 o
  -1   4   2     1917.02     1854.63     19.20 o
   0   4   2       48.10       64.19      2.79 o
   1   4   2      488.52      428.06      6.26 o
   2   4   2      779.04      772.11      9.15 o
   3   4   2     9031.52     9328.04     91.25 o
   4   4   2      586.42      674.01      9.36 o
   5   4   2     2721.35     2779.43     26.23 o
   6   4   2       58.40       45.37      4.67 o
   7   4   2      749.70      842.13     10.49 o
   8   4   2      213.55      208.81      8.61 o
   9   4   2      118.39      130.35      4.88 o
  10   4   2        0.57       -4.73      6.44 o
  11   4   2        3.08       -1.38      6.96 o
  12   4   2       55.29       56.05      9.20 o
  13   4   2       16.35       14.89      7.91 o
  14   4   2       17.88       25.92      8.48 o
  15   4   2        0.12        0.45     10.29 o
  16   4   2      139.95      137.19     10.29 o
  17   4   2       51.44       54.24     15.01 o
  18   4   2        7.54       26.78     15.39 o
  19   4   2       12.69       60.43     36.46 o
 -19   5   2       14.48       -2.05     17.37 o
 -18   5   2       21.65       39.03     18.18 o
 -17   5   2       49.65       58.00     23.11 o
 -16   5   2       94.64      109.45     11.09 o
 -15   5   2        0.57      -12.25     12.25 o
 -14   5   2      104.37      110.77     10.03 o
 -13   5   2       33.20        9.71      8.90 o
 -12   5   2      134.48      120.01      9.39 o
 -11   5   2        1.03        0.98      8.04 o
 -10   5   2     1342.93     1222.85     15.89 o
  -9   5   2      260.41      336.08      9.32 o
  -8   5   2       54.54       48.11      5.04 o
  -7   5   2       13.04       18.68      3.20 o
  -6   5   2      200.06      189.35      5.12 o
  -5   5   2      422.22      532.00      8.51 o
  -4   5   2       11.26        9.68      3.61 o
  -3   5   2     8015.76     8115.01     87.36 o
  -2   5   2     1404.93     1395.99     15.33 o
  -1   5   2     1869.34     2011.46     23.19 o
   0   5   2     2256.15     2518.53     28.49 o
   1   5   2     1887.03     1704.81     20.10 o
   2   5   2     1613.50     1613.96     17.39 o
   3   5   2     2625.59     2574.15     26.56 o
   4   5   2      955.41     1121.48     12.98 o
   5   5   2     1440.27     1209.13     13.80 o
   6   5   2      439.64      396.18      8.66 o
   7   5   2     1032.97      965.80     11.96 o
   8   5   2       33.19       21.98      4.43 o
   9   5   2     1761.27     1719.92     28.04 o
  10   5   2      238.16      233.65      6.21 o
  11   5   2      479.14      427.89     13.46 o
  12   5   2      175.49      185.80      9.93 o
  13   5   2      446.34      488.97     28.09 o
  14   5   2       13.70       -3.70      9.56 o
  15   5   2       53.27       68.74     10.49 o
  16   5   2       13.44       13.35     14.26 o
  17   5   2       51.42       50.95     11.71 o
  18   5   2       27.32       18.97     23.62 o
 -18   6   2        1.49        5.95     24.07 o
 -17   6   2       11.40       35.77     26.02 o
 -16   6   2       53.17       48.58     12.07 o
 -15   6   2      101.46      116.03     18.23 o
 -14   6   2      184.23      181.85     13.97 o
 -13   6   2      143.38      138.46     14.75 o
 -12   6   2       22.29       19.85      9.43 o
 -11   6   2      923.40      806.53     18.52 o
 -10   6   2        5.72       -0.13      7.87 o
  -9   6   2      774.09      847.03     11.80 o
  -8   6   2     1055.54     1028.74     18.56 o
  -7   6   2      455.80      436.76      7.53 o
  -6   6   2       58.84       72.79      5.57 o
  -5   6   2      385.52      423.79      7.71 o
  -4   6   2      133.35      120.72      5.11 o
  -3   6   2     4737.30     4648.41     51.25 o
  -2   6   2       72.36      110.35      7.54 o
  -1   6   2      190.64      314.53      7.53 o
   0   6   2      297.75      414.53      8.16 o
   1   6   2      317.20      185.88      5.59 o
   2   6   2      488.36      499.86      8.91 o
   3   6   2     1865.23     2295.22     26.66 o
   4   6   2     2211.31     2269.74     26.53 o
   5   6   2     2160.51     2042.63     21.95 o
   6   6   2       55.48       34.03      4.43 o
   7   6   2      452.48      573.68      9.32 o
   8   6   2       52.39       30.53      4.09 o
   9   6   2        5.21       -1.59      5.92 o
  10   6   2     1272.21     1194.87     22.54 o
  11   6   2       62.31       38.93      6.09 o
  12   6   2      899.67      899.46     20.34 o
  13   6   2        3.58        0.71     10.28 o
  14   6   2       23.04       36.64     10.93 o
  15   6   2       69.69       60.93     11.76 o
  16   6   2       58.36       55.09     14.12 o
  17   6   2        9.90       17.48     12.74 o
  18   6   2       42.06       34.15     18.56 o
 -17   7   2        6.85       18.34     14.11 o
 -16   7   2        1.20        4.05     23.29 o
 -15   7   2        7.74       18.92     12.65 o
 -14   7   2      205.77      207.04     13.50 o
 -13   7   2       10.50       -5.72     14.13 o
 -12   7   2      110.59       93.34     11.29 o
 -11   7   2       19.15       -9.69     14.96 o
 -10   7   2      101.37      109.36      8.32 o
  -9   7   2      190.26      220.51      9.10 o
  -8   7   2     1668.50     1479.35     24.90 o
  -7   7   2      170.55      220.06      8.78 o
  -6   7   2      363.23      358.73     14.72 o
  -5   7   2      103.98       69.22      5.68 o
  -4   7   2      202.35      155.12      6.19 o
  -3   7   2        4.08       -5.00      5.00 o
  -2   7   2      837.18      893.96     13.16 o
  -1   7   2      465.99      561.75     10.63 o
   0   7   2     1441.43     1367.13     17.82 o
   1   7   2      253.78      203.30      6.50 o
   2   7   2       16.47       15.84      5.15 o
   3   7   2      103.20      155.68      6.20 o
   4   7   2        6.13        8.58      5.37 o
   5   7   2        3.36        2.97      5.39 o
   6   7   2      474.26      462.81     10.40 o
   7   7   2     1685.03     1718.47     19.88 o
   8   7   2      918.35      934.93     16.47 o
   9   7   2      402.63      477.62     15.94 o
  10   7   2      144.00      150.87     15.67 o
  11   7   2      115.31      123.99     11.01 o
  12   7   2      122.04      103.02     11.75 o
  13   7   2       11.37       12.84     11.48 o
  14   7   2       46.09       25.88     12.62 o
  15   7   2       14.30       30.73     12.81 o
  16   7   2        9.94       25.57     19.98 o
  17   7   2       27.94       35.53     15.00 o
 -17   8   2       19.90        0.87     15.68 o
 -16   8   2        0.81       -9.35     24.61 o
 -15   8   2        0.91      -13.92     13.92 o
 -14   8   2       28.46       27.60     13.51 o
 -13   8   2        5.36       15.32     12.35 o
 -12   8   2       19.69       20.56     12.01 o
 -11   8   2        0.02        5.56     11.38 o
 -10   8   2       24.62       12.50     10.87 o
  -9   8   2       71.11       33.38      8.49 o
  -8   8   2      170.14      184.71     13.06 o
  -7   8   2       64.72       46.97      6.57 o
  -6   8   2      323.85      297.03      8.49 o
  -5   8   2      329.49      352.58      9.92 o
  -4   8   2       13.66        9.14      6.04 o
  -3   8   2      132.56      108.23      8.33 o
  -2   8   2        8.44       -1.17      6.46 o
  -1   8   2      103.37      148.12      6.52 o
   0   8   2      354.09      433.48     10.14 o
   1   8   2       75.04       83.54      9.06 o
   2   8   2      542.07      451.46     11.46 o
   3   8   2        0.12       -3.67      6.01 o
   4   8   2        6.95       -7.20      7.20 o
   5   8   2      458.91      483.53     10.88 o
   6   8   2      375.10      313.49     12.84 o
   7   8   2       99.38      109.83     11.76 o
   8   8   2       90.76      102.78      8.87 o
   9   8   2       82.50       80.69     11.15 o
  10   8   2      745.52      717.62     19.32 o
  11   8   2        2.05        7.09     14.61 o
  12   8   2       33.24       49.24     12.51 o
  13   8   2       16.64       16.09     13.12 o
  14   8   2       15.33        9.15     13.06 o
  15   8   2       14.93        2.06     14.65 o
  16   8   2       51.41       36.79     15.35 o
  17   8   2       14.70       29.41     35.35 o
 -16   9   2       17.60       21.58     16.78 o
 -15   9   2       49.67       78.36     16.21 o
 -14   9   2       91.85      105.18     15.96 o
 -13   9   2        2.10      -13.98     13.98 o
 -12   9   2      241.57      282.62     15.27 o
 -11   9   2        0.13       -4.68     12.44 o
 -10   9   2       23.97      -10.33     11.87 o
  -9   9   2       99.92       82.58     12.44 o
  -8   9   2      397.59      374.08     12.67 o
  -7   9   2        1.20       -8.43      8.43 o
  -6   9   2      150.67      192.91      8.14 o
  -5   9   2       31.48       16.78      7.08 o
  -4   9   2      255.28      238.95      8.35 o
  -3   9   2       11.45       11.33      7.02 o
  -2   9   2      132.15      119.58      7.61 o
  -1   9   2      466.09      422.24     12.07 o
   0   9   2      726.31      753.62     21.12 o
   1   9   2       40.48       41.48      6.87 o
   2   9   2       79.24      132.82      7.61 o
   3   9   2       50.78       23.51      6.98 o
   4   9   2       13.50       -1.76      7.03 o
   5   9   2      400.48      296.52      9.88 o
   6   9   2       74.40       75.76      8.46 o
   7   9   2       31.08       43.68     10.31 o
   8   9   2       38.83       56.24     11.74 o
   9   9   2        6.52        3.36     11.23 o
  10   9   2      129.28      122.01     13.01 o
  11   9   2       13.48       -2.82     13.25 o
  12   9   2        4.23      -15.26     21.97 o
  13   9   2       36.26       50.76     14.88 o
  14   9   2       41.53       54.56     15.32 o
  15   9   2        4.32      -11.15     15.13 o
  16   9   2        0.90       14.59     16.20 o
 -15  10   2       98.16      124.55     18.35 o
 -14  10   2        3.84       -1.53     21.94 o
 -13  10   2        7.17        5.16     15.87 o
 -12  10   2        0.94       -4.89     14.33 o
 -11  10   2       45.22       35.80     14.32 o
 -10  10   2       38.92       50.62     14.31 o
  -9  10   2       10.51       -8.46     15.43 o
  -8  10   2        6.10      -10.86     12.48 o
  -7  10   2       63.65       60.29     11.81 o
  -6  10   2       57.93       84.45      9.84 o
  -5  10   2      286.63      233.17      9.56 o
  -4  10   2       11.76       11.56      7.82 o
  -3  10   2      385.12      355.01     11.56 o
  -2  10   2        8.20       -4.13      7.50 o
  -1  10   2        1.08       -1.12      7.86 o
   0  10   2       21.12        5.60      7.73 o
   1  10   2       12.25       33.55      8.87 o
   2  10   2      235.65      217.85      9.39 o
   3  10   2      238.59      185.61     10.22 o
   4  10   2      577.42      604.08     15.42 o
   5  10   2       10.77        0.70      9.03 o
   6  10   2       10.58       12.27     11.13 o
   7  10   2       76.53       89.59     11.81 o
   8  10   2       69.37       91.27     13.80 o
   9  10   2       65.03       46.19     20.83 o
  10  10   2       12.47       25.24     13.75 o
  11  10   2        1.58       15.16     14.38 o
  12  10   2        1.31       13.23     14.89 o
  13  10   2       14.44       20.70     15.43 o
  14  10   2        1.13       -7.22     16.64 o
  15  10   2        0.11       -8.65     19.58 o
 -14  11   2        1.01       16.55     19.40 o
 -13  11   2        5.63        2.95     17.71 o
 -12  11   2        0.15      -16.80     16.80 o
 -11  11   2        0.13        8.23     15.46 o
 -10  11   2       69.59       82.55     15.54 o
  -9  11   2        6.60       21.91     14.46 o
  -8  11   2       14.39       56.74     16.57 o
  -7  11   2       60.65       69.44     16.52 o
  -6  11   2      400.55      467.32     17.39 o
  -5  11   2       41.18       44.43     10.23 o
  -4  11   2      103.70       67.64     10.45 o
  -3  11   2       81.84       96.12      9.14 o
  -2  11   2      190.72      245.90     10.02 o
  -1  11   2       10.26       -3.05      9.93 o
   0  11   2       17.30       25.92      9.87 o
   1  11   2      153.66      121.39     10.77 o
   2  11   2        8.97       16.89     10.22 o
   3  11   2        0.83        3.34      9.77 o
   4  11   2       22.59       41.71      9.57 o
   5  11   2       28.88       28.41     12.26 o
   6  11   2       39.13       10.30     12.64 o
   7  11   2      168.64      149.56     16.18 o
   8  11   2        4.98       29.40     14.20 o
   9  11   2        0.54       14.82     18.84 o
  10  11   2        0.82        4.71     14.62 o
  11  11   2       20.61        5.10     16.51 o
  12  11   2       29.09       10.36     16.36 o
  13  11   2       10.08      -16.73     16.73 o
 -12  12   2        7.04       30.73     18.29 o
 -11  12   2        3.79      -12.64     17.25 o
 -10  12   2        2.53       -7.74     16.84 o
  -9  12   2       20.18       22.58     16.86 o
  -8  12   2        1.10      -15.16     17.47 o
  -7  12   2        6.94      -12.94     17.77 o
  -6  12   2        0.02        2.57     13.64 o
  -5  12   2       34.24       23.31     13.46 o
  -4  12   2       23.52       31.59     11.01 o
  -3  12   2       25.54       39.14     11.21 o
  -2  12   2       52.36       75.59     11.66 o
  -1  12   2        2.24      -12.71     15.13 o
   0  12   2        0.00        1.05     11.11 o
   1  12   2       62.54       69.58     11.22 o
   2  12   2       52.55       22.22     10.94 o
   3  12   2       11.23        5.49     10.91 o
   4  12   2       16.35       44.61     11.83 o
   5  12   2      133.96      165.98     22.20 o
   6  12   2        1.82        9.54     21.45 o
   7  12   2        7.89       11.04     17.91 o
   8  12   2       30.36       70.42     16.16 o
   9  12   2        1.52       20.09     15.73 o
  10  12   2       73.82       46.15     29.89 o
  11  12   2        3.22       -1.10     17.39 o
  12  12   2        0.85      -15.85     18.26 o
 -10  13   2        0.03      -23.04     25.76 o
  -9  13   2        2.04        0.57     17.68 o
  -8  13   2        3.60       11.17     27.90 o
  -7  13   2        2.10       15.22     20.04 o
  -6  13   2        0.02        5.10     25.98 o
  -5  13   2      105.31       98.91     15.86 o
  -4  13   2        3.13       13.63     15.29 o
  -3  13   2       63.26       78.82     12.48 o
  -2  13   2       21.39        2.22     12.29 o
  -1  13   2        4.75        4.76     12.42 o
   0  13   2        6.92       11.96     13.05 o
   1  13   2        2.30       -9.59     12.21 o
   2  13   2       44.69       16.48     12.42 o
   3  13   2        0.54       18.62     12.34 o
   4  13   2        1.49       28.13     15.34 o
   5  13   2       16.35       22.94     15.13 o
   6  13   2        2.07        4.67     23.57 o
   7  13   2      128.66      177.17     20.83 o
   8  13   2      103.93      114.02     27.83 o
   9  13   2        1.12       22.00     17.22 o
  10  13   2        6.30       -2.86     18.01 o
  -8  14   2        5.73       33.98     22.28 o
  -7  14   2        7.38       38.32     21.51 o
  -6  14   2       12.35        2.86     21.19 o
  -5  14   2        4.48       35.44     21.18 o
  -4  14   2       31.07       30.60     16.04 o
  -3  14   2       12.59       54.64     16.25 o
  -2  14   2        2.73       29.54     13.25 o
  -1  14   2        7.45        3.50     13.25 o
   0  14   2       20.10       23.53     13.65 o
   1  14   2        1.12       -0.33     13.54 o
   2  14   2        4.73       18.30     19.02 o
   3  14   2       44.54      107.58     17.07 o
   4  14   2        3.03        3.82     16.55 o
   5  14   2       17.89       39.95     28.25 o
   6  14   2        0.78      -20.60     20.60 o
   7  14   2        3.81       -3.77     20.90 o
  -3  15   2        7.59       12.14     18.27 o
  -2  15   2        2.08      -17.15     18.14 o
  -1  15   2       14.42       31.54     17.91 o
   0  15   2        8.62       28.39     14.90 o
   1  15   2       27.31       14.99     19.67 o
   2  15   2        0.35       26.65     17.89 o
   3  15   2        0.05        7.63     18.19 o
 -19   0   3       76.77       94.07     30.72 o
 -17   0   3       24.33        1.31     28.30 o
 -15   0   3     1034.41      889.26     41.74 o
 -13   0   3       21.08        4.73     19.44 o
 -11   0   3     5484.78     4728.41    121.48 o
  -9   0   3    11990.16    12440.41    173.49 o
  -7   0   3     2474.68     2011.78     29.23 o
  -5   0   3      197.83      222.64      6.00 o
  -3   0   3    22634.99    22911.74    591.94 o
  -1   0   3    11962.31    13452.24    180.47 o
   1   0   3     7586.14     8026.68     78.75 o
   3   0   3     8561.86     8507.92     91.25 o
   5   0   3     2868.82     2957.27     29.45 o
   7   0   3     6961.67     7214.81     87.01 o
   9   0   3      254.10      198.65     12.71 o
  11   0   3     1531.50     1327.88     21.16 o
  13   0   3      173.30      134.02      8.86 o
  15   0   3      479.97      461.14     29.27 o
  17   0   3       77.34      106.96     26.99 o
  19   0   3       18.11        3.93     33.24 o
 -20   1   3       29.71       49.00     36.76 o
 -19   1   3       99.63      110.72     24.57 o
 -18   1   3       47.66       54.94     43.91 o
 -17   1   3       15.21       -8.67     17.62 o
 -16   1   3       82.64      105.39     29.21 o
 -15   1   3       69.84       94.79     16.80 o
 -14   1   3       38.57       53.15     14.86 o
 -13   1   3       49.87       33.59      9.86 o
 -12   1   3        3.15       -4.64      4.64 o
 -11   1   3      224.59      185.12      8.55 o
 -10   1   3     2103.04     2188.18     20.96 o
  -9   1   3      187.01      177.86      3.68 o
  -8   1   3     1325.72     1301.51     12.88 o
  -7   1   3     2892.53     3034.86     28.24 o
  -6   1   3     1507.64     1768.18     16.78 o
  -5   1   3     2992.33     3080.48     26.66 o
  -4   1   3     3075.10     3491.88     30.04 o
  -3   1   3    11354.66    12277.78     98.04 o
  -2   1   3      374.91      396.97      3.80 o
  -1   1   3      372.52      351.65      3.65 o
   0   1   3     6416.63     7607.68     74.29 o
   1   1   3     3506.91     4139.57     35.23 o
   2   1   3    23773.25    26033.75    207.58 o
   3   1   3     4977.49     4985.25     36.23 o
   4   1   3     1125.75     1294.42     10.94 o
   5   1   3     1515.23     1667.24     17.21 o
   6   1   3     1292.42     1342.11     11.48 o
   7   1   3     6245.94     6614.96     60.54 o
   8   1   3     1851.21     1956.56     20.46 o
   9   1   3     2120.76     2083.92     21.88 o
  10   1   3      137.92      141.95      5.87 o
  11   1   3      409.30      480.68      7.67 o
  12   1   3      376.24      347.90      9.34 o
  13   1   3      109.14      112.98      7.59 o
  14   1   3      183.23      177.04      7.41 o
  15   1   3     1188.24     1191.99     19.40 o
  16   1   3        6.64       25.85      6.88 o
  17   1   3      313.22      323.43     22.78 o
  18   1   3       45.04       71.49     34.95 o
  19   1   3        6.45      -22.03     23.78 o
 -20   2   3      291.74      357.91     42.11 o
 -19   2   3       36.87       96.13     32.13 o
 -18   2   3        0.45        6.94     21.97 o
 -17   2   3       17.73       23.13     10.24 o
 -16   2   3       32.34       46.75     11.15 o
 -15   2   3       96.02       79.42     11.67 o
 -14   2   3       30.98       43.03     14.28 o
 -13   2   3      363.30      352.49     13.28 o
 -12   2   3     1755.11     1710.46     20.87 o
 -11   2   3     1473.28     1382.74     14.21 o
 -10   2   3      311.06      285.12      5.13 o
  -9   2   3      483.31      416.98      5.86 o
  -8   2   3      294.89      362.52      5.33 o
  -7   2   3      946.67     1012.54     10.48 o
  -6   2   3     3697.65     4300.78     37.03 o
  -5   2   3     3897.80     3926.86     35.95 o
  -4   2   3     1014.43     1133.48     10.33 o
  -3   2   3     9889.05    10392.26     82.89 o
  -2   2   3      130.07      109.41      2.54 o
  -1   2   3    19065.26    18650.70    181.18 o
   0   2   3       79.97       49.48      1.79 o
   1   2   3     1311.01     1419.78     14.55 o
   2   2   3    14021.32    15436.31    150.08 o
   3   2   3      868.46      844.21      8.00 o
   4   2   3      522.01      633.56      6.42 o
   5   2   3     5964.57     6483.79     97.56 o
   6   2   3      111.12       92.74      2.93 o
   7   2   3     4774.69     4764.45     36.60 o
   8   2   3      202.09      180.57      5.04 o
   9   2   3      124.03      130.43      4.10 o
  10   2   3       11.53       17.15      3.61 o
  11   2   3       16.00       28.67      4.39 o
  12   2   3     1236.09     1205.37     18.26 o
  13   2   3       28.20       31.55      6.30 o
  14   2   3      214.94      212.28      7.91 o
  15   2   3       20.70       29.59     11.21 o
  16   2   3       38.98       34.02      9.18 o
  17   2   3        7.12       22.46     11.23 o
  18   2   3       31.59       58.81     32.38 o
  19   2   3        4.63      -11.48     33.64 o
 -19   3   3        5.63        3.42     34.24 o
 -18   3   3      393.58      364.79     37.68 o
 -17   3   3       80.74       98.38     13.12 o
 -16   3   3      279.42      297.74     19.69 o
 -15   3   3        2.48       -1.76      8.06 o
 -14   3   3      567.40      584.65     12.72 o
 -13   3   3      262.86      280.47     20.11 o
 -12   3   3     2379.97     2260.42     35.98 o
 -11   3   3        3.75        3.93      6.75 o
 -10   3   3     6317.19     6418.63     63.64 o
  -9   3   3       80.18       67.11      3.84 o
  -8   3   3      374.68      338.35      8.53 o
  -7   3   3     2475.27     2734.85     27.84 o
  -6   3   3      266.66      177.70      5.52 o
  -5   3   3     1541.02     1672.78     16.15 o
  -4   3   3     4887.19     5021.17     45.80 o
  -3   3   3     1796.42     2018.09     20.57 o
  -2   3   3    26483.82    26638.40    302.93 o
  -1   3   3     2612.72     3221.68     32.14 o
   0   3   3     6134.17     6237.62     61.25 o
   1   3   3      838.22      930.46     10.27 o
   2   3   3    12560.70    13654.97    145.59 o
   3   3   3       38.30       22.65      2.94 o
   4   3   3       30.44       43.22      2.36 o
   5   3   3     1586.45     1846.90     17.76 o
   6   3   3     3114.09     3177.24     27.62 o
   7   3   3       42.69       34.57      3.71 o
   8   3   3     1170.65     1229.80     10.98 o
   9   3   3      551.92      522.63      8.83 o
  10   3   3     1593.77     1559.59     19.07 o
  11   3   3      565.60      549.36     15.79 o
  12   3   3     1433.26     1344.17     29.72 o
  13   3   3      489.20      434.58     12.37 o
  14   3   3       20.82       26.71      7.78 o
  15   3   3       76.47       85.29      8.53 o
  16   3   3      147.10      169.87      9.58 o
  17   3   3        7.89       29.21     17.12 o
  18   3   3        0.17        7.24     14.07 o
  19   3   3       49.06       59.62     34.95 o
 -19   4   3        2.83       31.82     36.26 o
 -18   4   3       36.94       29.67     15.57 o
 -17   4   3       17.09       29.61     21.75 o
 -16   4   3      170.07      205.20     12.24 o
 -15   4   3       63.63       38.13      9.03 o
 -14   4   3        4.89       10.39      8.29 o
 -13   4   3        9.04        8.90     12.41 o
 -12   4   3      199.30      197.20     11.27 o
 -11   4   3       55.59       65.55      6.36 o
 -10   4   3      150.65      135.66      8.54 o
  -9   4   3       48.16       40.74      4.83 o
  -8   4   3      144.11      139.88      5.84 o
  -7   4   3      196.33      178.67      3.65 o
  -6   4   3       15.32       25.67      3.16 o
  -5   4   3      301.29      378.07      6.59 o
  -4   4   3      455.78      439.74      6.53 o
  -3   4   3     1613.47     1829.30     19.09 o
  -2   4   3      466.19      477.74      6.83 o
  -1   4   3     3918.23     3833.79     41.92 o
   0   4   3      787.78     1026.40     11.52 o
   1   4   3      310.84      231.94      5.91 o
   2   4   3     2024.44     2221.16     25.05 o
   3   4   3        0.37       -2.77      2.77 o
   4   4   3     5393.38     5624.06     55.58 o
   5   4   3      563.54      721.02      8.45 o
   6   4   3       20.72       12.95      2.54 o
   7   4   3      159.55      147.84      4.16 o
   8   4   3     1271.37     1236.04     30.35 o
   9   4   3        0.45       -2.00      3.01 o
  10   4   3      431.86      381.59     11.52 o
  11   4   3      243.66      242.61      9.26 o
  12   4   3      985.51      884.73     18.22 o
  13   4   3       98.73       72.80      8.62 o
  14   4   3      180.81      182.51      9.82 o
  15   4   3       26.79       19.14      9.21 o
  16   4   3      309.26      332.25     13.40 o
  17   4   3        1.80        3.68     15.08 o
  18   4   3       23.75       35.25     15.49 o
  19   4   3        6.71      -16.72     35.55 o
 -19   5   3        3.42       34.80     17.88 o
 -18   5   3      110.43      129.10     18.21 o
 -17   5   3        0.07      -13.76     21.55 o
 -16   5   3      232.64      241.75     21.65 o
 -15   5   3       20.92       -2.40      9.97 o
 -14   5   3      469.86      501.59     15.83 o
 -13   5   3        1.25        2.55      9.26 o
 -12   5   3      380.56      334.44     15.59 o
 -11   5   3       25.29       20.51     13.26 o
 -10   5   3      824.14      896.55     14.22 o
  -9   5   3      187.79      153.07      7.89 o
  -8   5   3     1912.80     1800.45     19.47 o
  -7   5   3      152.16      165.33      5.18 o
  -6   5   3     5048.12     5283.45     52.78 o
  -5   5   3      190.95      216.79      9.57 o
  -4   5   3     1872.57     1706.19     20.09 o
  -3   5   3       36.57       33.51      4.05 o
  -2   5   3     1288.70     1266.68     17.57 o
  -1   5   3      143.05      167.05      5.57 o
   0   5   3     5817.69     5864.35     71.31 o
   1   5   3      434.63      473.68     13.25 o
   2   5   3     7336.67     7556.04     81.70 o
   3   5   3      244.21      275.47      6.08 o
   4   5   3      888.22      945.79     11.53 o
   5   5   3     1441.15     1584.27     17.33 o
   6   5   3      653.99      604.72      8.06 o
   7   5   3       27.26        8.13      2.20 o
   8   5   3      644.12      657.57      8.66 o
   9   5   3      278.04      261.63      8.74 o
  10   5   3      217.04      219.03      6.46 o
  11   5   3        7.75       -4.70      8.12 o
  12   5   3      166.42      186.14     10.07 o
  13   5   3       58.88       30.11      9.52 o
  14   5   3      277.72      252.91     11.50 o
  15   5   3       51.44       69.93     11.81 o
  16   5   3       29.24       30.97     11.26 o
  17   5   3        0.22        0.31     11.49 o
  18   5   3        1.00       12.61     22.26 o
 -18   6   3       43.93       79.37     19.38 o
 -17   6   3       18.12       27.03     12.89 o
 -16   6   3       47.03       73.42     12.66 o
 -15   6   3        2.87        9.78     17.80 o
 -14   6   3      162.43      139.79     18.30 o
 -13   6   3      311.69      277.58     16.49 o
 -12   6   3      171.90      174.87     13.34 o
 -11   6   3       65.08       47.47     12.83 o
 -10   6   3       25.54       23.53      8.79 o
  -9   6   3       24.22       33.20      5.00 o
  -8   6   3      675.77      624.16      9.99 o
  -7   6   3     1793.04     1850.93     22.81 o
  -6   6   3        0.13        7.83      4.44 o
  -5   6   3       71.49       43.32      4.55 o
  -4   6   3     1495.06     1842.74     24.55 o
  -3   6   3       82.32      104.63      5.82 o
  -2   6   3      391.34      466.64      8.99 o
  -1   6   3      704.62      632.19     10.22 o
   0   6   3       14.34        3.90      4.27 o
   1   6   3     3030.09     3076.61     34.85 o
   2   6   3      302.80      173.43      6.39 o
   3   6   3     1160.10     1227.42     15.94 o
   4   6   3     1078.05     1010.08     13.96 o
   5   6   3     2024.58     2038.69     22.80 o
   6   6   3      806.10      643.50      9.12 o
   7   6   3      842.11      847.57     10.66 o
   8   6   3      458.94      527.50      9.22 o
   9   6   3       10.73        8.40      8.29 o
  10   6   3      117.67       91.62     11.52 o
  11   6   3       19.55       18.63      6.30 o
  12   6   3       11.71       -9.58      9.58 o
  13   6   3       49.81       34.84     10.93 o
  14   6   3       24.26       25.97     11.21 o
  15   6   3        7.88        2.88     11.40 o
  16   6   3       35.26       31.95     16.64 o
  17   6   3        0.47       -6.39     13.06 o
  18   6   3        0.74      -18.14     18.14 o
 -17   7   3       96.13      110.51     14.52 o
 -16   7   3       17.03        1.95     13.28 o
 -15   7   3        0.53      -12.67     12.67 o
 -14   7   3       40.84       63.98     14.70 o
 -13   7   3       49.89       43.60     11.85 o
 -12   7   3       94.67       64.21     10.87 o
 -11   7   3       40.53       30.92     10.98 o
 -10   7   3      144.99      104.83      8.50 o
  -9   7   3      540.18      563.61     13.86 o
  -8   7   3        1.53       -6.44      6.44 o
  -7   7   3       17.25       18.13      4.85 o
  -6   7   3      380.90      523.52     13.07 o
  -5   7   3      343.61      294.78     10.32 o
  -4   7   3      980.93      955.67     13.87 o
  -3   7   3       91.74       77.53      5.67 o
  -2   7   3       60.87       85.38      8.74 o
  -1   7   3      677.22      707.60     11.60 o
   0   7   3      485.78      458.83      9.47 o
   1   7   3       12.84       22.58      5.22 o
   2   7   3       52.68       83.02      5.55 o
   3   7   3      792.96      771.26     12.30 o
   4   7   3      565.02      556.47     10.42 o
   5   7   3      964.19      760.98     12.50 o
   6   7   3        1.33        4.55      5.70 o
   7   7   3     1005.67      900.19     11.78 o
   8   7   3      114.41       94.27      8.36 o
   9   7   3      582.24      577.03     16.61 o
  10   7   3       16.82       16.72     12.25 o
  11   7   3      183.64      188.60     12.16 o
  12   7   3       30.46       30.32     24.00 o
  13   7   3        4.18      -11.44     11.44 o
  14   7   3       12.52       -0.21     11.89 o
  15   7   3       32.96       16.84     21.13 o
  16   7   3        9.57        6.36     19.56 o
  17   7   3       68.63       90.86     14.99 o
 -17   8   3        0.68        8.27     15.90 o
 -16   8   3        0.31       11.37     19.75 o
 -15   8   3       90.46      122.71     15.66 o
 -14   8   3        0.09       -6.90     14.49 o
 -13   8   3      197.15      168.27     14.04 o
 -12   8   3        8.53       15.16     11.73 o
 -11   8   3      390.45      428.13     16.44 o
 -10   8   3        1.01       -4.22     10.86 o
  -9   8   3        7.49       -8.54      8.54 o
  -8   8   3      410.88      433.16     11.70 o
  -7   8   3      168.66      192.65      7.52 o
  -6   8   3       83.53       84.29      6.80 o
  -5   8   3      847.84      887.13     14.08 o
  -4   8   3      111.44       99.31     10.69 o
  -3   8   3     1972.95     1939.74     24.18 o
  -2   8   3       70.87       71.39      6.92 o
  -1   8   3      101.53      122.92      6.65 o
   0   8   3       43.07       17.82      6.18 o
   1   8   3      340.08      300.89      8.61 o
   2   8   3        1.38        4.46      6.00 o
   3   8   3     2223.37     2346.10     28.38 o
   4   8   3      495.57      553.68     11.48 o
   5   8   3      899.28      849.27     19.35 o
   6   8   3      127.18      142.72      7.32 o
   7   8   3     1047.07     1225.69     20.56 o
   8   8   3       62.47       35.66      8.44 o
   9   8   3       84.99       67.20     10.63 o
  10   8   3        2.00       16.29     14.26 o
  11   8   3       65.09       76.38     12.47 o
  12   8   3        3.96        1.33     12.52 o
  13   8   3      123.19      120.37     17.31 o
  14   8   3        0.93        8.99     13.00 o
  15   8   3       17.79       16.45     14.08 o
  16   8   3        0.20      -14.58     14.58 o
 -16   9   3        1.43      -11.32     16.77 o
 -15   9   3       34.68       55.20     16.14 o
 -14   9   3        1.87       -9.56     14.97 o
 -13   9   3        0.32      -14.31     14.31 o
 -12   9   3       47.63       36.77     13.77 o
 -11   9   3        5.24       -7.26     12.84 o
 -10   9   3        0.57       -5.76     12.06 o
  -9   9   3      269.57      288.41     14.93 o
  -8   9   3      167.99      153.98     10.50 o
  -7   9   3      135.25      155.45      9.27 o
  -6   9   3        0.45       -4.44      7.24 o
  -5   9   3      166.69      135.89      7.76 o
  -4   9   3       39.02       18.80      7.11 o
  -3   9   3        0.19       -6.97      6.97 o
  -2   9   3       18.32       43.66      7.13 o
  -1   9   3      367.63      354.46     16.71 o
   0   9   3       48.46       23.67      6.83 o
   1   9   3        3.22       10.85      7.12 o
   2   9   3       10.15        6.68      6.88 o
   3   9   3       89.69      113.66      7.90 o
   4   9   3       64.06       53.08      7.53 o
   5   9   3      311.40      305.75      9.37 o
   6   9   3      706.23      630.11     13.17 o
   7   9   3      218.11      220.44     11.99 o
   8   9   3        0.35        1.36     11.33 o
   9   9   3       52.64       56.95     16.11 o
  10   9   3       17.21        2.62     15.69 o
  11   9   3       34.09       29.48     16.02 o
  12   9   3       45.03       22.15     13.87 o
  13   9   3        2.11        0.12     18.68 o
  14   9   3       16.24       23.04     14.95 o
  15   9   3       12.55        3.31     15.67 o
 -15  10   3        0.44        0.45     17.60 o
 -14  10   3        7.19       11.66     16.58 o
 -13  10   3       40.70       49.31     15.96 o
 -12  10   3        3.94       11.62     26.91 o
 -11  10   3        5.31       20.84     14.41 o
 -10  10   3        0.18       -6.64     16.95 o
  -9  10   3       78.55       93.66     13.59 o
  -8  10   3        1.23      -10.57     10.57 o
  -7  10   3        2.17        5.58      9.54 o
  -6  10   3       17.82       25.92      9.54 o
  -5  10   3       55.05       77.48      8.46 o
  -4  10   3       19.28       16.51      7.91 o
  -3  10   3       44.35       56.19      8.16 o
  -2  10   3        0.32        0.18      8.05 o
  -1  10   3      116.69      154.85      8.51 o
   0  10   3      140.55      150.69      8.33 o
   1  10   3      357.89      338.44     11.24 o
   2  10   3      218.19      198.88      9.13 o
   3  10   3       56.30       66.73      8.40 o
   4  10   3      416.22      449.71     15.15 o
   5  10   3      200.61      245.67     10.92 o
   6  10   3      150.28      174.50     12.35 o
   7  10   3      188.76      204.40     13.43 o
   8  10   3       40.99       34.02     12.43 o
   9  10   3       37.06       60.46     13.62 o
  10  10   3       10.34       15.86     14.38 o
  11  10   3        0.26       -5.46     22.20 o
  12  10   3        0.25      -14.85     14.85 o
  13  10   3        0.32       13.06     15.54 o
  14  10   3        0.83       16.35     16.27 o
 -14  11   3       22.23       18.63     39.98 o
 -13  11   3       40.39       65.97     17.66 o
 -12  11   3        1.85        5.22     16.09 o
 -11  11   3        0.62      -15.90     15.90 o
 -10  11   3       24.75       -2.78     15.20 o
  -9  11   3       45.00       48.83     15.49 o
  -8  11   3      209.04      174.76     19.84 o
  -7  11   3      131.09      105.93     13.43 o
  -6  11   3        2.67       -0.27     10.32 o
  -5  11   3      111.89       79.35     10.48 o
  -4  11   3       73.35       39.83      8.95 o
  -3  11   3        0.01        1.52      9.07 o
  -2  11   3      497.60      436.72     19.13 o
  -1  11   3      164.73      163.97      9.98 o
   0  11   3       94.05       74.36      9.59 o
   1  11   3        0.78      -11.12     11.12 o
   2  11   3       35.63       48.61      9.21 o
   3  11   3       17.63       21.41      8.82 o
   4  11   3        5.83        8.61      9.82 o
   5  11   3       14.11       21.46     12.56 o
   6  11   3        0.83       -4.89     12.54 o
   7  11   3        0.75      -15.08     15.08 o
   8  11   3       19.45       16.90     14.27 o
   9  11   3       27.24       47.80     14.40 o
  10  11   3        3.88      -14.80     14.80 o
  11  11   3       12.86       11.82     15.68 o
  12  11   3        7.36       -6.17     15.40 o
  13  11   3        0.99        3.63     17.22 o
 -12  12   3       11.08      -16.06     18.20 o
 -11  12   3       40.94       53.69     17.66 o
 -10  12   3        1.63       17.18     16.55 o
  -9  12   3        0.08      -15.93     15.93 o
  -8  12   3        1.76      -16.31     17.84 o
  -7  12   3        1.05       -2.68     24.02 o
  -6  12   3       52.04       85.19     23.19 o
  -5  12   3        5.30        5.51     13.08 o
  -4  12   3       17.40        5.38     11.57 o
  -3  12   3       43.41       23.27      9.64 o
  -2  12   3       16.49       21.28      9.90 o
  -1  12   3       35.31       45.69     10.63 o
   0  12   3      184.24      155.49     11.60 o
   1  12   3      117.47      177.49     12.37 o
   2  12   3        0.20        1.43     13.42 o
   3  12   3        5.94       -1.17     10.90 o
   4  12   3      166.91      155.45     15.77 o
   5  12   3        0.30       29.05     14.42 o
   6  12   3       76.10       89.36     14.38 o
   7  12   3       65.57       52.30     29.41 o
   8  12   3       12.79       13.19     15.67 o
   9  12   3      101.29      129.10     16.39 o
  10  12   3        0.32      -11.62     16.10 o
  11  12   3        0.08        6.19     17.69 o
  12  12   3        6.18       33.02     18.34 o
 -10  13   3        9.28      -14.52     18.38 o
  -9  13   3       12.41       31.55     17.95 o
  -8  13   3       10.77       27.78     20.51 o
  -7  13   3        1.63       -4.75     18.34 o
  -6  13   3      111.82      144.08     20.54 o
  -5  13   3        0.05       -7.54     15.25 o
  -4  13   3       27.51       21.97     14.71 o
  -3  13   3       20.40       34.81     12.25 o
  -2  13   3       43.54       77.27     12.35 o
  -1  13   3        0.58        6.30     11.85 o
   0  13   3        5.96       30.88     12.24 o
   1  13   3        5.64        1.15     15.13 o
   2  13   3       54.28       63.27     12.80 o
   3  13   3       55.98      104.28     13.44 o
   4  13   3       67.90       84.89     22.03 o
   5  13   3        0.32       11.87     15.06 o
   6  13   3       20.63       25.89     37.47 o
   7  13   3       84.68      119.56     20.80 o
   8  13   3        0.09       31.57     17.37 o
   9  13   3       26.58       37.59     17.91 o
  10  13   3        0.20       33.33     18.65 o
  -7  14   3        2.48      -21.78     21.78 o
  -6  14   3        5.30      -21.15     21.15 o
  -5  14   3        3.31       46.17     21.65 o
  -4  14   3        3.53       13.98     16.87 o
  -3  14   3       84.41      104.68     16.84 o
  -2  14   3        3.92        3.61     13.60 o
  -1  14   3       18.92       40.92     13.86 o
   0  14   3       29.60       26.55     13.62 o
   1  14   3        1.96       12.82     13.25 o
   2  14   3       13.35       15.72     16.45 o
   3  14   3       10.31        8.50     16.33 o
   4  14   3       20.97       18.73     16.82 o
   5  14   3        9.23      -18.07     20.33 o
   6  14   3        0.16        7.06     21.36 o
   7  14   3       20.38       15.17     21.45 o
  -3  15   3        0.32       23.45     18.46 o
  -2  15   3       24.57       56.91     18.55 o
  -1  15   3        1.62      -14.23     17.87 o
   0  15   3       41.12       60.25     15.45 o
   1  15   3        9.16       19.15     17.27 o
   2  15   3       12.48        8.91     19.98 o
   3  15   3        4.02       10.95     17.97 o
 -20   0   4      573.34      589.62     45.34 o
 -18   0   4        2.52      -26.79     26.79 o
 -16   0   4      694.93      687.59     37.39 o
 -14   0   4      106.96      123.57     14.15 o
 -12   0   4     2238.58     2096.80     54.46 o
 -10   0   4      111.25      111.56      4.64 o
  -8   0   4     3448.77     3481.42     60.99 o
  -6   0   4      165.04      217.91      7.15 o
  -4   0   4      407.11      384.87      7.08 o
  -2   0   4      256.07      219.29      7.84 o
   0   0   4      826.10     1212.36     15.36 o
   2   0   4     8435.51     8452.69     82.94 o
   4   0   4    20564.60    21068.78    224.79 o
   6   0   4     1650.97     1631.63     16.81 o
   8   0   4     2374.26     2218.07     41.34 o
  10   0   4      438.88      454.03     14.67 o
  12   0   4      118.91      101.11      8.84 o
  14   0   4      103.12      119.20     11.43 o
  16   0   4      271.60      296.23     20.85 o
  18   0   4        1.57        1.31     30.92 o
 -20   1   4        5.68       30.25     23.32 o
 -19   1   4       21.93       54.88     26.29 o
 -18   1   4       73.76       49.27     22.26 o
 -17   1   4        1.20       16.83     18.71 o
 -16   1   4      168.71      176.53     27.40 o
 -15   1   4      123.36      157.32     17.28 o
 -14   1   4     1015.31      953.24     19.40 o
 -13   1   4      270.74      278.50      8.01 o
 -12   1   4     1197.48     1109.42     15.74 o
 -11   1   4      594.96      588.84     10.38 o
 -10   1   4     2367.04     2164.32     20.86 o
  -9   1   4      311.95      376.38      5.43 o
  -8   1   4       21.86       36.57      4.54 o
  -7   1   4      895.93      925.64      9.64 o
  -6   1   4    14059.11    14966.26    129.90 o
  -5   1   4      198.94      204.90      3.23 o
  -4   1   4     7328.98     8056.65     64.50 o
  -3   1   4     3238.62     3630.28     27.84 o
  -2   1   4    18221.87    18730.35    158.03 o
  -1   1   4      775.11      918.26      9.73 o
   0   1   4     5660.35     6288.51     61.71 o
   1   1   4     4338.73     4785.41     43.64 o
   2   1   4   143692.00   132221.75   2275.87 o
   3   1   4     5133.43     5766.65     41.89 o
   4   1   4     4427.60     4643.68     35.56 o
   5   1   4     1461.82     1533.85     13.05 o
   6   1   4     2614.10     2572.31     21.23 o
   7   1   4      894.55      949.01      9.32 o
   8   1   4     3277.34     3107.67     29.23 o
   9   1   4      182.73      184.45      5.22 o
  10   1   4     1097.73     1094.12     13.71 o
  11   1   4      347.93      365.26     10.33 o
  12   1   4     1501.91     1376.58     20.21 o
  13   1   4       93.00       94.45      6.75 o
  14   1   4      472.82      455.29     11.67 o
  15   1   4      101.85      128.93     15.00 o
  16   1   4      545.87      524.89     13.28 o
  17   1   4      167.79      187.85     12.46 o
  18   1   4       26.34       37.57     22.40 o
  19   1   4       38.26       37.71     24.25 o
 -19   2   4        9.19       34.81     23.89 o
 -18   2   4       17.05       27.99     21.05 o
 -17   2   4       33.85       47.68     10.80 o
 -16   2   4      272.94      261.01     12.41 o
 -15   2   4      427.42      438.57     22.19 o
 -14   2   4       34.86       41.67     10.05 o
 -13   2   4        7.47       12.28      7.46 o
 -12   2   4       14.65       14.90      6.44 o
 -11   2   4      725.22      697.66     11.16 o
 -10   2   4        5.34        9.12      3.59 o
  -9   2   4       27.74       28.65      2.85 o
  -8   2   4     2679.81     2758.93     26.05 o
  -7   2   4      541.89      656.63      7.03 o
  -6   2   4     7212.69     7649.17     69.82 o
  -5   2   4     5984.27     6182.61     52.64 o
  -4   2   4       12.82        7.23      1.96 o
  -3   2   4     2054.41     2246.95     19.63 o
  -2   2   4      224.41      293.41      4.33 o
  -1   2   4     7787.06     8315.54     81.21 o
   0   2   4      270.29      225.14      3.68 o
   1   2   4     1324.87     1441.61     14.94 o
   2   2   4    15784.93    17708.42    172.10 o
   3   2   4     3096.99     2950.78     27.35 o
   4   2   4     4774.12     4868.48     44.60 o
   5   2   4     4775.39     5123.98     46.90 o
   6   2   4      302.29      317.12      4.31 o
   7   2   4     4496.37     4601.72     37.43 o
   8   2   4      175.02      134.21      3.47 o
   9   2   4       59.99       89.15      4.83 o
  10   2   4        1.53       -0.84      3.80 o
  11   2   4     2200.10     2097.49     28.44 o
  12   2   4      507.92      445.04     11.22 o
  13   2   4        3.49       -2.61      6.48 o
  14   2   4       29.00       42.32      7.32 o
  15   2   4      286.36      287.28     10.49 o
  16   2   4       93.14       94.17      8.54 o
  17   2   4       14.76        7.86     12.08 o
  18   2   4       13.54       54.08     32.33 o
  19   2   4        8.38       43.10     34.85 o
 -19   3   4       10.65       -6.65     33.84 o
 -18   3   4        3.45        2.22     32.13 o
 -17   3   4       86.83      108.91     13.89 o
 -16   3   4      110.52      101.61     23.42 o
 -15   3   4      512.66      494.42     13.35 o
 -14   3   4       99.33       88.67     17.42 o
 -13   3   4       77.91       88.46      8.39 o
 -12   3   4      263.41      239.49      8.85 o
 -11   3   4      449.62      442.63      8.32 o
 -10   3   4       19.72        1.04      7.60 o
  -9   3   4     1129.78     1258.86     14.15 o
  -8   3   4     1403.71     1439.30     14.47 o
  -7   3   4     7039.61     7395.70     79.97 o
  -6   3   4      279.44      417.14      7.05 o
  -5   3   4      420.17      491.11      8.04 o
  -4   3   4      373.73      330.99      4.98 o
  -3   3   4     1008.27      974.41     10.83 o
  -2   3   4     4712.47     4566.92     45.16 o
  -1   3   4     4296.72     4493.75     44.51 o
   0   3   4     1380.64     1394.03     14.79 o
   1   3   4     1127.64     1239.32     13.28 o
   2   3   4      732.73      647.22      8.66 o
   3   3   4       28.45       37.87      2.87 o
   4   3   4     6464.30     6735.10     72.91 o
   5   3   4      144.87      177.80      4.78 o
   6   3   4      684.88      874.26      9.50 o
   7   3   4      882.82      933.93      9.33 o
   8   3   4        4.86        6.84      1.73 o
   9   3   4      364.76      327.53      5.71 o
  10   3   4     1474.76     1455.12     20.37 o
  11   3   4      105.05       91.19      7.78 o
  12   3   4      256.87      238.64      9.03 o
  13   3   4       15.37       27.10      7.52 o
  14   3   4      164.59      144.31     14.38 o
  15   3   4      198.44      205.45     10.11 o
  16   3   4       22.45       32.02     18.47 o
  17   3   4       83.25      132.27     15.27 o
  18   3   4       14.83      -14.38     30.06 o
  19   3   4        3.98       21.45     34.85 o
 -19   4   4       40.48       36.46     36.36 o
 -18   4   4       19.13       25.15     15.79 o
 -17   4   4       13.47        3.39     14.92 o
 -16   4   4        2.88       12.85     16.77 o
 -15   4   4       95.11       92.91      9.91 o
 -14   4   4       10.45        5.97      9.99 o
 -13   4   4       41.75       33.83     10.41 o
 -12   4   4       17.15        0.20      9.68 o
 -11   4   4      288.13      328.55     10.46 o
 -10   4   4       13.54       11.99      5.55 o
  -9   4   4       17.72       20.38      3.72 o
  -8   4   4        0.23        2.95      3.26 o
  -7   4   4     3065.53     2894.72     25.59 o
  -6   4   4      259.83      271.51      9.07 o
  -5   4   4      828.36      690.56      8.27 o
  -4   4   4     1113.25     1314.79     14.39 o
  -3   4   4     6108.35     6364.46     62.74 o
  -2   4   4     2812.01     3239.42     32.67 o
  -1   4   4     7708.52     7651.44     75.20 o
   0   4   4       43.28       45.20      3.38 o
   1   4   4     4542.49     4485.63     48.98 o
   2   4   4     1784.78     1716.33     22.39 o
   3   4   4     4207.98     4008.72     49.23 o
   4   4   4     1811.07     2031.07     21.17 o
   5   4   4     4635.95     4854.03     44.86 o
   6   4   4       12.09        1.27      3.13 o
   7   4   4     2370.06     2273.61     34.05 o
   8   4   4       74.79       66.52      3.91 o
   9   4   4     1479.99     1444.59     14.95 o
  10   4   4       67.16       46.02      5.38 o
  11   4   4     1117.34     1117.60     20.41 o
  12   4   4      252.20      249.98     11.65 o
  13   4   4      277.44      279.92     10.53 o
  14   4   4       11.90       35.63     15.09 o
  15   4   4       74.75       88.30     10.14 o
  16   4   4       12.64       -0.09     16.07 o
  17   4   4       52.35       67.00     11.17 o
  18   4   4        1.65        5.24     16.75 o
 -19   5   4       16.25       50.22     24.98 o
 -18   5   4      176.40      199.95     23.37 o
 -17   5   4      230.76      276.74     20.14 o
 -16   5   4       24.81       31.98     10.77 o
 -15   5   4       27.95       42.87     10.78 o
 -14   5   4       35.02       35.43     22.12 o
 -13   5   4      326.40      291.33     24.27 o
 -12   5   4      699.75      650.48     20.39 o
 -11   5   4      310.04      325.95     15.73 o
 -10   5   4      572.79      558.24     11.08 o
  -9   5   4       10.99        5.16      5.47 o
  -8   5   4      340.50      383.24      7.21 o
  -7   5   4       12.01       10.62      2.98 o
  -6   5   4      484.58      446.41      8.06 o
  -5   5   4     2702.00     2715.37     28.00 o
  -4   5   4      851.56      995.17     11.94 o
  -3   5   4     2442.54     2795.05     28.74 o
  -2   5   4     4520.47     4906.94     60.08 o
  -1   5   4      237.46      271.48     14.14 o
   0   5   4       29.63       35.09      4.52 o
   1   5   4      777.10      997.12     14.46 o
   2   5   4     1139.28     1317.11     18.43 o
   3   5   4        6.94        3.02      3.93 o
   4   5   4       78.45      111.51      5.35 o
   5   5   4        2.80       -3.72      3.72 o
   6   5   4       56.27       54.49      3.87 o
   7   5   4      217.67      209.54      7.46 o
   8   5   4      457.61      509.41      7.81 o
   9   5   4        4.64       -4.24      4.24 o
  10   5   4      150.41      120.12     11.32 o
  11   5   4       22.64        8.16      8.33 o
  12   5   4      216.85      232.59     10.79 o
  13   5   4      117.51      124.11     10.23 o
  14   5   4        5.86       18.93      9.80 o
  15   5   4       37.83       24.19     10.85 o
  16   5   4        6.32        2.94     11.21 o
  17   5   4       18.43       26.27     22.15 o
  18   5   4        2.98       16.31     17.06 o
 -18   6   4        0.45       -4.37     18.71 o
 -17   6   4       19.10       26.97     24.14 o
 -16   6   4       64.05       98.07     15.51 o
 -15   6   4       17.79       17.50     11.65 o
 -14   6   4       56.99       52.56     11.36 o
 -13   6   4       47.26       35.79     10.51 o
 -12   6   4       41.52       43.77     10.03 o
 -11   6   4       74.23       74.37      9.85 o
 -10   6   4      726.37      609.79     15.56 o
  -9   6   4      248.41      263.91      8.54 o
  -8   6   4        1.07       -0.30      5.22 o
  -7   6   4      585.74      659.99     10.11 o
  -6   6   4       44.82       40.44      4.85 o
  -5   6   4      354.78      409.97      9.48 o
  -4   6   4      129.65      109.42      5.73 o
  -3   6   4     4279.26     4443.04     55.00 o
  -2   6   4        0.50       -1.44      5.18 o
  -1   6   4      170.61      202.63      6.46 o
   0   6   4      359.39      301.95      8.78 o
   1   6   4      350.85      280.39      9.52 o
   2   6   4      519.67      563.12     12.65 o
   3   6   4     2698.02     3004.37     34.14 o
   4   6   4      799.14      801.09     12.19 o
   5   6   4       54.81       81.75      5.44 o
   6   6   4      500.66      478.31      8.00 o
   7   6   4      804.99      929.38     14.20 o
   8   6   4       20.07        8.57      5.05 o
   9   6   4      322.90      292.41      9.59 o
  10   6   4       18.11       17.57      8.88 o
  11   6   4      562.24      588.68     13.11 o
  12   6   4      202.61      183.63     11.47 o
  13   6   4      273.67      234.07     12.09 o
  14   6   4      124.51       95.32     13.24 o
  15   6   4       93.45      101.94     12.02 o
  16   6   4       12.77       24.41     12.67 o
  17   6   4       23.76       13.99     17.64 o
  18   6   4        1.57        0.75     19.49 o
 -17   7   4        0.25        5.01     14.39 o
 -16   7   4       29.34       30.39     19.38 o
 -15   7   4       12.17        4.17     13.34 o
 -14   7   4       93.66      106.78     14.76 o
 -13   7   4       40.64       26.50     12.08 o
 -12   7   4      151.93      136.19     13.77 o
 -11   7   4        0.88       -2.66     10.65 o
 -10   7   4      418.89      477.10     13.01 o
  -9   7   4       23.75       31.59      7.88 o
  -8   7   4     1134.81     1044.01     15.94 o
  -7   7   4       44.04       77.40      5.21 o
  -6   7   4     2529.72     2589.99     33.85 o
  -5   7   4       31.42       14.04      6.20 o
  -4   7   4      435.01      427.49     10.71 o
  -3   7   4      456.93      564.51     10.43 o
  -2   7   4     1028.13     1054.72     14.72 o
  -1   7   4      376.54      466.23      9.55 o
   0   7   4     2134.75     1934.75     23.54 o
   1   7   4       31.94       10.98      5.86 o
   2   7   4     2115.77     2111.74     25.35 o
   3   7   4      927.42     1039.68     14.78 o
   4   7   4     2690.95     2560.50     30.14 o
   5   7   4       46.82       21.09      6.36 o
   6   7   4     1271.13     1268.41     17.39 o
   7   7   4      618.17      600.14     10.72 o
   8   7   4       11.69       10.96      7.34 o
   9   7   4       41.23       21.23      9.89 o
  10   7   4       93.07      102.12     10.94 o
  11   7   4       93.03       79.34     10.94 o
  12   7   4      571.57      549.51     13.77 o
  13   7   4        7.30      -11.32     11.32 o
  14   7   4       14.02        3.32     12.38 o
  15   7   4       60.57       70.22     13.32 o
  16   7   4        0.76       13.10     13.53 o
  17   7   4       35.85        7.82     14.44 o
 -17   8   4        3.02       23.39     16.04 o
 -16   8   4       32.14       54.42     18.22 o
 -15   8   4        6.05       -2.01     15.07 o
 -14   8   4       13.60        9.24     13.89 o
 -13   8   4       97.89       86.16     13.55 o
 -12   8   4      233.61      249.83     15.53 o
 -11   8   4       25.86       17.86     11.90 o
 -10   8   4      183.68      188.46     12.92 o
  -9   8   4      477.12      514.94     17.35 o
  -8   8   4      629.00      590.95     12.90 o
  -7   8   4      109.56       86.49      6.98 o
  -6   8   4      280.47      272.95     12.71 o
  -5   8   4      114.35      136.93      7.19 o
  -4   8   4        0.96       -4.33      7.12 o
  -3   8   4       28.42       24.56      7.82 o
  -2   8   4      251.04      294.83      8.25 o
  -1   8   4      237.67      284.16     13.57 o
   0   8   4        0.40       -5.28      5.87 o
   1   8   4      177.41      167.98      7.08 o
   2   8   4       89.38       42.34      6.54 o
   3   8   4       27.42       13.63      6.29 o
   4   8   4      288.07      273.25      8.13 o
   5   8   4      393.97      315.24      8.68 o
   6   8   4      314.60      262.04      8.44 o
   7   8   4      270.46      333.32     12.99 o
   8   8   4      147.03      139.07      8.25 o
   9   8   4      149.30      118.22     12.28 o
  10   8   4        0.59       -2.35     11.50 o
  11   8   4        7.95        7.82     11.48 o
  12   8   4      235.22      262.58     10.40 o
  13   8   4       26.89       49.66     13.48 o
  14   8   4       27.16       14.20     15.07 o
  15   8   4        8.28       -5.91     21.43 o
  16   8   4       24.03       32.87     15.37 o
 -16   9   4       36.20       47.06     17.09 o
 -15   9   4        5.73        1.23     15.59 o
 -14   9   4        9.96       32.47     21.69 o
 -13   9   4       54.98       48.55     15.22 o
 -12   9   4        1.30        4.16     13.78 o
 -11   9   4       18.86       24.85     15.22 o
 -10   9   4       61.83       85.87     12.99 o
  -9   9   4       10.22       18.33     10.13 o
  -8   9   4      179.65      153.22     10.51 o
  -7   9   4      195.69      168.95      9.86 o
  -6   9   4      127.43      164.19      8.34 o
  -5   9   4       13.40        9.95      7.13 o
  -4   9   4      904.98      811.85     16.08 o
  -3   9   4       41.81       24.92      6.84 o
  -2   9   4      284.63      361.95      9.91 o
  -1   9   4       14.77       12.57      7.14 o
   0   9   4      983.49     1037.23     16.69 o
   1   9   4      116.62      103.98      7.59 o
   2   9   4      427.06      564.34     12.95 o
   3   9   4       12.77       21.98     10.92 o
   4   9   4        5.19       -7.03      7.03 o
   5   9   4      219.53      173.08      8.44 o
   6   9   4      217.86      275.72      9.32 o
   7   9   4        3.88        8.98     11.31 o
   8   9   4       48.12       45.90     11.71 o
   9   9   4       10.45        5.24     11.84 o
  10   9   4       59.20       95.52     13.68 o
  11   9   4      106.95       62.55     12.82 o
  12   9   4       52.17       57.18     13.92 o
  13   9   4       52.53       52.57     16.33 o
  14   9   4       68.08      101.38     15.94 o
  15   9   4        0.04      -15.34     15.34 o
 -15  10   4        2.91       -8.38     16.73 o
 -14  10   4       12.93       16.73     16.83 o
 -13  10   4       41.55       49.74     20.51 o
 -12  10   4       11.19       12.72     15.35 o
 -11  10   4        0.49        7.90     21.57 o
 -10  10   4       82.83       95.64     14.18 o
  -9  10   4        0.69       -8.35     13.42 o
  -8  10   4      157.01      173.55     13.19 o
  -7  10   4       16.29       -3.07      9.67 o
  -6  10   4      187.66      151.02     10.61 o
  -5  10   4       70.02       45.36      8.23 o
  -4  10   4      208.09      227.42      9.51 o
  -3  10   4       50.78       27.82      8.34 o
  -2  10   4       51.13       45.07      8.36 o
  -1  10   4        5.47        3.90      7.87 o
   0  10   4      138.70      138.15     11.46 o
   1  10   4       10.16       30.77      8.43 o
   2  10   4       50.06       61.10      8.55 o
   3  10   4      447.90      399.75     11.32 o
   4  10   4        0.44       -7.83      7.83 o
   5  10   4      240.58      258.10      9.88 o
   6  10   4       26.35       30.78      9.89 o
   7  10   4      212.49      193.26     15.33 o
   8  10   4        2.26        5.27     13.18 o
   9  10   4       11.80        8.10     12.82 o
  10  10   4        1.17        6.57     14.15 o
  11  10   4       61.63       65.33     14.57 o
  12  10   4        5.81        3.02     15.48 o
  13  10   4        9.42       17.77     15.97 o
  14  10   4        9.94        3.38     22.30 o
 -13  11   4       37.94       62.14     24.02 o
 -12  11   4        2.29      -16.82     16.82 o
 -11  11   4       16.88       22.23     15.92 o
 -10  11   4        6.80        7.72     15.81 o
  -9  11   4        0.16       36.62     15.10 o
  -8  11   4       82.69       45.56     13.15 o
  -7  11   4      105.28      101.89     13.59 o
  -6  11   4       75.55      139.65     16.49 o
  -5  11   4        0.62        4.14     10.65 o
  -4  11   4        2.42        1.59      9.11 o
  -3  11   4        0.09       -8.55      8.55 o
  -2  11   4        5.78        9.07      8.81 o
  -1  11   4        1.43       -2.69      8.71 o
   0  11   4        9.76       -8.23      8.69 o
   1  11   4       10.23        9.75      9.33 o
   2  11   4       11.47        7.57      8.96 o
   3  11   4       35.38       39.26      9.28 o
   4  11   4       36.54       54.07      9.64 o
   5  11   4       18.72       16.16     12.37 o
   6  11   4        2.54        7.13     13.10 o
   7  11   4        1.34       19.85     15.22 o
   8  11   4       36.06       31.99     14.56 o
   9  11   4        0.91       -5.75     14.47 o
  10  11   4       84.68       63.35     15.78 o
  11  11   4        0.07        3.15     16.28 o
  12  11   4        2.23       27.73     16.68 o
  13  11   4        0.13      -12.77     17.00 o
 -12  12   4        0.16       32.23     18.61 o
 -11  12   4       25.98       44.26     17.71 o
 -10  12   4        8.78       -4.46     17.31 o
  -9  12   4        4.93      -14.37     15.93 o
  -8  12   4        0.67      -12.81     18.47 o
  -7  12   4       14.77       20.25     22.53 o
  -6  12   4        2.27       -0.52     13.68 o
  -5  12   4       34.17        8.80     11.92 o
  -4  12   4        0.53       -2.24     10.23 o
  -3  12   4      112.17      124.70     10.65 o
  -2  12   4        5.25        2.07      9.97 o
  -1  12   4        1.59       -2.81     10.09 o
   0  12   4       55.78       50.60      9.91 o
   1  12   4      182.52      185.88     10.96 o
   2  12   4      102.00      109.38     10.79 o
   3  12   4       21.48       17.16     11.45 o
   4  12   4       10.63       -4.12     13.29 o
   5  12   4        0.84       -3.13     13.96 o
   6  12   4       48.88       74.49     14.80 o
   7  12   4       52.60       26.61     18.34 o
   8  12   4      100.32       88.97     16.25 o
   9  12   4       35.47       32.17     16.51 o
  10  12   4        3.05      -14.33     16.38 o
  11  12   4        1.62      -16.10     17.00 o
 -10  13   4       14.38        2.74     25.51 o
  -9  13   4        0.33       -5.58     17.79 o
  -8  13   4        2.48       -1.30     19.85 o
  -7  13   4        7.52       -4.10     20.08 o
  -6  13   4        4.17        2.04     19.51 o
  -5  13   4       35.51       45.56     15.64 o
  -4  13   4        0.42      -15.26     15.26 o
  -3  13   4        0.50       15.10     12.56 o
  -2  13   4       31.14       43.53     12.35 o
  -1  13   4       25.71       19.24     13.10 o
   0  13   4       12.36        0.08     12.39 o
   1  13   4       31.08       13.47     11.95 o
   2  13   4       30.70       20.86     11.86 o
   3  13   4       42.99       50.34     15.46 o
   4  13   4        0.03       20.19     14.21 o
   5  13   4       54.42       78.52     16.18 o
   6  13   4       40.17       65.57     19.69 o
   7  13   4       13.33       56.65     19.94 o
   8  13   4       14.45       -0.75     16.65 o
   9  13   4        6.65        0.81     18.15 o
  -7  14   4        2.14       15.21     37.06 o
  -6  14   4        7.49       -6.47     21.00 o
  -5  14   4        0.72      -15.46     26.24 o
  -4  14   4       34.43       62.11     17.11 o
  -3  14   4       13.38       27.38     16.48 o
  -2  14   4       50.30       73.01     17.50 o
  -1  14   4      170.58      257.43     15.78 o
   0  14   4        4.06        0.18     13.58 o
   1  14   4        7.79       21.35     13.91 o
   2  14   4       18.25       16.93     15.93 o
   3  14   4       32.66       42.91     16.14 o
   4  14   4       22.81       36.78     16.96 o
   5  14   4        1.55      -20.37     20.37 o
   6  14   4        0.09       24.42     21.46 o
   7  14   4        1.40        2.80     21.47 o
  -2  15   4       33.36       39.88     18.63 o
  -1  15   4        5.65       -8.46     18.16 o
   0  15   4        2.61        4.64     15.13 o
   1  15   4       32.67       55.67     18.14 o
   2  15   4        3.32      -18.29     18.29 o
 -19   0   5        4.11      -32.53     32.53 o
 -17   0   5       85.39      100.82     29.51 o
 -15   0   5      798.42      709.99     21.01 o
 -13   0   5        0.93        9.42     15.46 o
 -11   0   5       77.50       86.64      4.58 o
  -9   0   5      771.25      975.53     13.79 o
  -7   0   5      294.11      437.57      7.63 o
  -5   0   5      151.26      150.35      4.42 o
  -3   0   5     8832.40     9592.92    124.99 o
  -1   0   5    25247.47    23718.73    285.31 o
   1   0   5    32787.55    33543.82    359.13 o
   3   0   5     3151.69     2723.89     29.93 o
   5   0   5     9218.03     9642.40    116.96 o
   7   0   5     2986.12     2595.51     34.15 o
   9   0   5       31.94       51.74      5.29 o
  11   0   5     4752.75     4748.93     84.31 o
  13   0   5       29.52       23.86      9.40 o
  15   0   5      727.11      693.77     43.44 o
  17   0   5      118.57      158.02     14.02 o
  19   0   5       16.13       13.70     33.84 o
 -20   1   5        5.78       22.61     38.57 o
 -19   1   5       90.59      143.00     35.55 o
 -18   1   5       12.11       -4.10     19.44 o
 -17   1   5      105.71      133.03     32.28 o
 -16   1   5        6.20       -6.48      9.11 o
 -15   1   5      381.44      401.21     13.79 o
 -14   1   5       97.66      100.89      6.69 o
 -13   1   5       93.41       90.21      6.01 o
 -12   1   5      248.85      203.88      9.38 o
 -11   1   5     6992.83     6761.39     62.23 o
 -10   1   5      189.29      191.49      4.73 o
  -9   1   5      738.27      692.20      8.20 o
  -8   1   5       63.70       74.88      3.68 o
  -7   1   5     9974.65     9894.03    100.35 o
  -6   1   5    11010.91    12824.53    102.58 o
  -5   1   5     2000.99     2074.49     19.68 o
  -4   1   5        9.59       25.94      3.02 o
  -3   1   5     1826.92     1759.25     14.68 o
  -2   1   5     8043.87     9017.81     81.72 o
  -1   1   5    12456.98    12951.74    126.09 o
   0   1   5      466.36      395.74      6.51 o
   1   1   5    29187.12    29815.98    300.69 o
   2   1   5    22170.26    24644.05    207.67 o
   3   1   5     2389.05     2690.23     23.39 o
   4   1   5     5248.95     5151.40     41.61 o
   5   1   5     1926.44     2030.40     17.05 o
   6   1   5     2322.76     2434.58     20.27 o
   7   1   5      113.66      138.28      3.00 o
   8   1   5      560.79      512.95      6.36 o
   9   1   5      167.69      192.77      5.39 o
  10   1   5       46.76       44.45      5.89 o
  11   1   5       18.19       -5.43      9.33 o
  12   1   5      107.74      119.46     11.25 o
  13   1   5        1.37       -4.69      6.73 o
  14   1   5       75.87       87.58     11.96 o
  15   1   5        0.29        3.13      8.29 o
  16   1   5      174.93      187.14      9.53 o
  17   1   5       55.83       64.03     11.95 o
  18   1   5        8.71       28.40     22.22 o
  19   1   5       12.27       35.14     23.73 o
 -19   2   5       22.45       27.72     22.36 o
 -18   2   5       22.61       25.64     21.93 o
 -17   2   5        6.80       22.04     11.35 o
 -16   2   5      500.07      532.55     27.96 o
 -15   2   5      127.57      111.87      7.37 o
 -14   2   5        5.37        1.10      6.51 o
 -13   2   5      115.68      119.35      8.10 o
 -12   2   5      180.75      178.06     16.94 o
 -11   2   5      312.78      350.72      6.95 o
 -10   2   5      883.71      812.57      9.57 o
  -9   2   5      381.30      342.47      6.77 o
  -8   2   5     7307.55     7929.72     78.43 o
  -7   2   5     2413.81     2353.80     20.95 o
  -6   2   5      115.88      179.86      3.41 o
  -5   2   5      160.15      159.34      3.83 o
  -4   2   5     1128.28     1055.00     10.74 o
  -3   2   5     4859.22     4986.05     45.61 o
  -2   2   5     6615.67     6844.49     67.11 o
  -1   2   5     6994.05     7273.62     71.25 o
   0   2   5      516.00      541.16      6.70 o
   1   2   5     2921.51     3110.42     31.11 o
   2   2   5     4102.64     4162.76     41.28 o
   3   2   5     4966.61     4543.32     45.12 o
   4   2   5     4376.21     4937.10     45.27 o
   5   2   5       46.16       56.38      2.49 o
   6   2   5       46.85       61.51      7.03 o
   7   2   5     1469.46     1345.77     12.73 o
   8   2   5      827.73      836.94      8.31 o
   9   2   5     1534.02     1639.22     15.02 o
  10   2   5      669.06      644.97     15.86 o
  11   2   5      809.21      750.58     13.87 o
  12   2   5       67.15       72.76      7.05 o
  13   2   5        9.04        8.52      8.25 o
  14   2   5       22.97       21.29      8.16 o
  15   2   5      159.42      166.85      9.17 o
  16   2   5      232.16      234.00     10.08 o
  17   2   5      162.70      152.37     13.25 o
  18   2   5        0.44       15.87     13.82 o
  19   2   5       30.19       73.52     34.34 o
 -19   3   5        2.40       21.65     30.52 o
 -18   3   5       32.06       12.02     14.36 o
 -17   3   5       42.22       52.66     15.61 o
 -16   3   5      121.59      125.34     11.53 o
 -15   3   5        2.15        4.70      9.78 o
 -14   3   5       74.76       53.61      9.87 o
 -13   3   5     1592.12     1502.12     25.13 o
 -12   3   5       49.13       25.97      8.48 o
 -11   3   5      556.67      592.65     11.36 o
 -10   3   5       31.30       23.14      3.92 o
  -9   3   5       32.59       35.10      3.75 o
  -8   3   5     1218.83     1324.75     14.70 o
  -7   3   5      170.97      103.49      3.15 o
  -6   3   5    10919.44    11395.11    103.26 o
  -5   3   5      437.94      407.83      5.71 o
  -4   3   5     1015.77     1041.96     10.80 o
  -3   3   5      254.86      218.10      5.95 o
  -2   3   5    10614.58    11497.13    112.22 o
  -1   3   5      229.93      300.35      5.29 o
   0   3   5      182.91      134.88      3.54 o
   1   3   5     7076.16     7139.93     76.94 o
   2   3   5    19638.95    20557.35    219.17 o
   3   3   5       34.67       46.96      3.72 o
   4   3   5     2447.20     2568.09     26.30 o
   5   3   5     2488.48     2692.42     30.29 o
   6   3   5     3276.26     3338.05     33.81 o
   7   3   5      439.38      446.83      5.61 o
   8   3   5     4712.85     4647.84     42.91 o
   9   3   5       69.53       61.82      3.29 o
  10   3   5     1263.74     1200.93     17.53 o
  11   3   5      104.41      102.81      7.79 o
  12   3   5      307.10      310.32     11.85 o
  13   3   5       22.90       33.58      8.12 o
  14   3   5      230.02      210.16     10.24 o
  15   3   5        8.75        4.78      9.16 o
  16   3   5      193.24      204.53     11.39 o
  17   3   5       16.05       18.97     25.03 o
  18   3   5        1.43        0.68     15.62 o
  19   3   5       13.67       -4.93     33.94 o
 -19   4   5       20.68       75.64     36.96 o
 -18   4   5       35.54       13.02     15.98 o
 -17   4   5        0.72       -8.63     19.99 o
 -16   4   5      328.49      380.74     14.58 o
 -15   4   5      261.95      262.20     13.93 o
 -14   4   5       10.43        9.89     11.14 o
 -13   4   5       43.03       47.43     10.72 o
 -12   4   5      382.22      459.78     13.28 o
 -11   4   5      558.51      531.06     11.53 o
 -10   4   5     2556.90     2352.87     31.03 o
  -9   4   5      377.21      406.78     10.08 o
  -8   4   5     3128.72     3275.12     33.52 o
  -7   4   5       44.80       34.97      3.04 o
  -6   4   5     5523.98     5503.07     50.72 o
  -5   4   5     1571.30     1529.47     15.41 o
  -4   4   5     3248.26     3311.34     33.47 o
  -3   4   5     4984.32     5382.35     53.39 o
  -2   4   5     1946.19     1825.00     19.34 o
  -1   4   5     1224.81     1394.45     16.73 o
   0   4   5      267.98      252.83      7.61 o
   1   4   5      802.51      846.26     11.21 o
   2   4   5       46.14       50.76      5.73 o
   3   4   5     1569.61     1427.81     19.24 o
   4   4   5      663.89      709.31     11.52 o
   5   4   5      705.20      866.40     12.00 o
   6   4   5      569.08      648.67      8.28 o
   7   4   5      704.94      732.23      9.86 o
   8   4   5      127.66      152.45      4.02 o
   9   4   5      909.49      937.85     13.17 o
  10   4   5      102.62       98.63      4.27 o
  11   4   5        0.26        4.24      7.70 o
  12   4   5      306.03      274.04     10.55 o
  13   4   5       47.55       56.07      9.35 o
  14   4   5        0.40        2.36      9.84 o
  15   4   5        5.60       -0.56     11.41 o
  16   4   5       97.48       89.87     11.18 o
  17   4   5        5.12        5.65     14.08 o
  18   4   5       18.98       26.14     16.88 o
 -18   5   5        0.20       -1.45     17.50 o
 -17   5   5       24.64       46.96     12.17 o
 -16   5   5        9.13       27.90     11.23 o
 -15   5   5       29.47       38.86     11.87 o
 -14   5   5       19.60        2.57     12.49 o
 -13   5   5       68.68       57.10     12.14 o
 -12   5   5        1.43        6.28     11.45 o
 -11   5   5      501.80      448.22     19.80 o
 -10   5   5      658.02      700.68     21.79 o
  -9   5   5       37.89       23.39      4.40 o
  -8   5   5      472.33      446.85      7.36 o
  -7   5   5      238.59      206.22      5.56 o
  -6   5   5      810.41      911.03     10.91 o
  -5   5   5       93.88       99.64      4.36 o
  -4   5   5     1016.27      910.61     14.34 o
  -3   5   5       39.81       18.19      4.39 o
  -2   5   5     1998.94     2252.86     26.05 o
  -1   5   5      303.24      335.39      7.30 o
   0   5   5     1285.29      983.06     13.09 o
   1   5   5        5.99        3.00      4.55 o
   2   5   5     2462.22     2531.61     32.38 o
   3   5   5       77.99       97.83      5.14 o
   4   5   5     4959.35     4610.90     46.28 o
   5   5   5     1961.02     2042.15     20.33 o
   6   5   5      863.18      800.83      9.94 o
   7   5   5       78.25       79.59      4.26 o
   8   5   5     2366.65     2269.03     37.70 o
   9   5   5      117.93      125.25      5.25 o
  10   5   5      787.51      752.63     12.09 o
  11   5   5       38.39       33.98      5.79 o
  12   5   5      370.75      348.93     17.42 o
  13   5   5       67.65       51.70     10.16 o
  14   5   5       86.91       77.15     12.94 o
  15   5   5        0.09        1.74     10.71 o
  16   5   5       16.60       10.69     11.71 o
  17   5   5        4.02       -2.70     12.11 o
  18   5   5        2.82       14.03     18.13 o
 -18   6   5       19.34       13.52     21.30 o
 -17   6   5        4.21       -8.50     13.21 o
 -16   6   5      107.78      165.12     13.83 o
 -15   6   5        6.08       -4.74     12.22 o
 -14   6   5       77.53       67.33     11.87 o
 -13   6   5       36.18       23.42     10.68 o
 -12   6   5      474.27      497.69     20.26 o
 -11   6   5        1.54       22.98     12.29 o
 -10   6   5       65.63       72.68      8.92 o
  -9   6   5      563.69      599.60     15.60 o
  -8   6   5      169.33      184.89      8.14 o
  -7   6   5      740.70      779.03     11.19 o
  -6   6   5     3206.62     3246.93     36.71 o
  -5   6   5      314.77      247.09      7.42 o
  -4   6   5      262.28      281.97      8.76 o
  -3   6   5     1308.42     1318.28     19.07 o
  -2   6   5     1144.35     1337.62     19.10 o
  -1   6   5      333.39      315.26      9.09 o
   0   6   5      606.97      519.11     10.86 o
   1   6   5     2324.18     2379.31     31.09 o
   2   6   5      360.81      431.05     10.21 o
   3   6   5      592.14      474.36     11.78 o
   4   6   5      668.19      636.37     10.91 o
   5   6   5       96.90       82.26      7.58 o
   6   6   5      140.62      186.13      5.38 o
   7   6   5      540.40      544.99      8.84 o
   8   6   5        8.60       -5.22      6.98 o
   9   6   5      286.91      264.67      9.18 o
  10   6   5        2.28       -0.43      6.10 o
  11   6   5      272.73      238.78      9.60 o
  12   6   5       13.67        8.95     10.45 o
  13   6   5       87.09       76.09     12.09 o
  14   6   5       34.04       24.44     11.62 o
  15   6   5      210.08      229.57     13.95 o
  16   6   5       70.88       64.29     20.45 o
  17   6   5       19.00        2.50     13.47 o
 -17   7   5       60.20       78.87     15.32 o
 -16   7   5        8.45       16.90     14.21 o
 -15   7   5       66.41       83.17     13.82 o
 -14   7   5        8.01       14.19     12.93 o
 -13   7   5       22.23       14.12     11.88 o
 -12   7   5       81.35       80.71     11.75 o
 -11   7   5      242.11      218.32     12.28 o
 -10   7   5      177.98      222.77     13.55 o
  -9   7   5      445.39      395.49     27.29 o
  -8   7   5       21.28       -5.67     13.62 o
  -7   7   5      482.07      502.27     11.00 o
  -6   7   5      158.36      103.19      6.96 o
  -5   7   5      630.75      588.67     16.51 o
  -4   7   5      280.09      231.78      7.88 o
  -3   7   5      438.35      490.83     11.32 o
  -2   7   5        7.67       -6.05      6.05 o
  -1   7   5       23.03        8.48      5.91 o
   0   7   5      669.98      666.50     13.00 o
   1   7   5      210.04      273.33      8.13 o
   2   7   5        1.75       16.18      5.67 o
   3   7   5        3.95       -5.63      5.75 o
   4   7   5      250.14      283.79      9.21 o
   5   7   5      510.03      567.08     17.66 o
   6   7   5     1428.50     1490.94     19.66 o
   7   7   5      652.35      639.21     11.27 o
   8   7   5      176.79      175.65     10.19 o
   9   7   5       34.03       24.06      8.49 o
  10   7   5       32.44       27.17     10.36 o
  11   7   5       48.66       34.31      8.19 o
  12   7   5       67.21       70.96      8.12 o
  13   7   5       51.33       38.80     12.49 o
  14   7   5       29.36       17.17     12.74 o
  15   7   5       46.69       26.02     13.25 o
  16   7   5        0.16       -1.54     13.50 o
  17   7   5       14.68       21.18     15.18 o
 -17   8   5        0.34        2.79     16.19 o
 -16   8   5        0.75       -9.49     15.20 o
 -15   8   5       12.47       13.44     16.44 o
 -14   8   5       20.72       40.10     14.33 o
 -13   8   5        0.27       -9.32     12.86 o
 -12   8   5        3.70        9.25     12.87 o
 -11   8   5        6.18       -1.83     11.57 o
 -10   8   5       79.34      100.48     12.65 o
  -9   8   5      149.27      166.66     10.06 o
  -8   8   5      174.29      182.40      8.93 o
  -7   8   5       48.91       53.48      7.99 o
  -6   8   5       31.58       29.41      7.59 o
  -5   8   5       96.32       86.54      7.01 o
  -4   8   5      722.22      790.68     13.55 o
  -3   8   5      359.26      356.87     10.18 o
  -2   8   5       91.91       78.88      6.90 o
  -1   8   5      961.88      999.51     22.48 o
   0   8   5       89.44       89.73      7.01 o
   1   8   5      747.42      683.22     12.35 o
   2   8   5      160.19      187.35      8.97 o
   3   8   5       91.50      101.88      6.96 o
   4   8   5     1117.98     1112.78     16.94 o
   5   8   5     1123.64     1176.83     17.23 o
   6   8   5       81.75      124.81      8.78 o
   7   8   5     1120.77     1151.70     24.96 o
   8   8   5      115.12      106.74      9.55 o
   9   8   5      802.38      716.90     16.70 o
  10   8   5       40.21       61.29     11.80 o
  11   8   5      158.86      178.79     13.50 o
  12   8   5        4.94       11.59     13.81 o
  13   8   5       62.57       28.14     13.47 o
  14   8   5        0.01       15.91     15.31 o
  15   8   5        8.58        9.21     14.13 o
  16   8   5       15.98       12.87     14.85 o
 -16   9   5       21.82       37.95     17.04 o
 -15   9   5       50.29       86.26     16.39 o
 -14   9   5        0.18       -1.66     16.68 o
 -13   9   5      178.23      178.46     16.01 o
 -12   9   5        0.28      -14.06     14.06 o
 -11   9   5       91.46      126.03     14.69 o
 -10   9   5      178.53      159.71     22.83 o
  -9   9   5      268.87      287.87     11.80 o
  -8   9   5      254.93      214.77     10.93 o
  -7   9   5       59.51       95.14      9.28 o
  -6   9   5       61.64       53.12      7.82 o
  -5   9   5       31.93       21.74      7.09 o
  -4   9   5        7.69        6.97      7.33 o
  -3   9   5      945.48     1027.84     16.44 o
  -2   9   5       98.63       63.58      7.73 o
  -1   9   5       12.00        2.67      6.71 o
   0   9   5     1663.41     1493.53     20.83 o
   1   9   5      218.91      156.99      7.93 o
   2   9   5     1191.92     1109.55     17.16 o
   3   9   5      121.67       97.59      7.91 o
   4   9   5        9.75       -0.10      7.52 o
   5   9   5       14.94       30.09      7.79 o
   6   9   5       91.99       75.76      9.09 o
   7   9   5      781.43      840.04     22.57 o
   8   9   5      209.10      157.41     13.81 o
   9   9   5        0.33       -6.80     11.98 o
  10   9   5       17.88       21.24     20.94 o
  11   9   5       34.35        9.83     12.90 o
  12   9   5        0.69       16.82     14.30 o
  13   9   5        0.21       -1.15     14.68 o
  14   9   5        7.41       -9.95     15.46 o
  15   9   5       12.91      -10.12     23.61 o
 -15  10   5        2.70        0.94     17.59 o
 -14  10   5        3.67      -16.98     16.98 o
 -13  10   5        0.08        3.76     15.64 o
 -12  10   5       40.78       33.91     15.56 o
 -11  10   5       34.06       48.82     16.43 o
 -10  10   5       16.84        6.57     13.65 o
  -9  10   5        2.97      -13.75     13.75 o
  -8  10   5        2.01      -10.51     10.51 o
  -7  10   5      101.43      115.63     13.23 o
  -6  10   5        0.60       -0.22      9.67 o
  -5  10   5      368.08      379.98     11.16 o
  -4  10   5       73.31       62.79      8.68 o
  -3  10   5       67.70       96.88      8.48 o
  -2  10   5      136.96      120.47      8.46 o
  -1  10   5      170.24      247.46     11.99 o
   0  10   5       16.96       31.56      8.29 o
   1  10   5      325.67      299.78     10.02 o
   2  10   5      283.16      266.49     11.03 o
   3  10   5       19.81       30.35      8.81 o
   4  10   5      111.82      102.05      8.83 o
   5  10   5        7.22        8.47      8.41 o
   6  10   5       15.80       18.79      9.84 o
   7  10   5       77.36       89.33     10.71 o
   8  10   5       44.75       29.47     13.14 o
   9  10   5       45.56       29.19     13.51 o
  10  10   5       69.53       37.25     13.57 o
  11  10   5       42.14       70.70     15.56 o
  12  10   5      158.26      160.84     20.03 o
  13  10   5      116.25      156.48     17.07 o
  14  10   5        0.17      -13.71     16.23 o
 -13  11   5       13.94       44.15     17.92 o
 -12  11   5       15.61       10.44     18.63 o
 -11  11   5       17.28       10.15     20.68 o
 -10  11   5        7.38      -17.31     17.31 o
  -9  11   5       40.02       43.83     15.13 o
  -8  11   5       17.01       12.60     13.60 o
  -7  11   5        2.00       -3.31     12.82 o
  -6  11   5        0.49        2.57     10.94 o
  -5  11   5        1.91       -1.09     10.42 o
  -4  11   5      153.03      163.35     10.20 o
  -3  11   5        9.45       -3.96      9.27 o
  -2  11   5       84.06      103.25     10.90 o
  -1  11   5        0.68       -8.77      9.95 o
   0  11   5       16.99        3.69      8.90 o
   1  11   5        1.65       23.43     10.43 o
   2  11   5       29.83       32.68     10.54 o
   3  11   5       13.07       10.52      9.22 o
   4  11   5       51.64       30.41      9.33 o
   5  11   5        1.99       -7.38     10.52 o
   6  11   5      133.69      128.94     12.06 o
   7  11   5       32.49       28.91     16.24 o
   8  11   5       33.28       20.38     14.46 o
   9  11   5       73.37       63.41     19.60 o
  10  11   5       85.88       87.62     15.44 o
  11  11   5        0.56        8.02     20.60 o
  12  11   5      129.19      184.44     18.11 o
  13  11   5        7.47       14.10     17.69 o
 -12  12   5        1.05        9.59     18.40 o
 -11  12   5        6.68        8.17     17.61 o
 -10  12   5        6.14       -4.59     16.49 o
  -9  12   5        0.77      -16.47     16.47 o
  -8  12   5       18.44       17.56     18.97 o
  -7  12   5        0.15      -10.69     14.48 o
  -6  12   5       69.73       76.95     12.87 o
  -5  12   5        2.18        9.64     12.01 o
  -4  12   5       11.47       -6.63     12.00 o
  -3  12   5        4.88       15.25     10.31 o
  -2  12   5       31.90       52.78     10.59 o
  -1  12   5       41.98       85.20     10.80 o
   0  12   5       32.46       17.31     10.44 o
   1  12   5       21.89       45.46     10.42 o
   2  12   5       76.99       76.15     10.53 o
   3  12   5       20.30       12.88     10.86 o
   4  12   5       39.21        3.90     11.76 o
   5  12   5       15.87       11.67     15.76 o
   6  12   5        3.77        4.07     16.60 o
   7  12   5       40.66        8.20     18.19 o
   8  12   5        0.94       -5.76     15.46 o
   9  12   5       43.39       55.87     16.48 o
  10  12   5       33.81       40.85     17.17 o
  11  12   5        0.31       20.38     33.67 o
 -10  13   5        6.67        5.24     18.91 o
  -9  13   5        0.22       -0.21     17.46 o
  -8  13   5       12.69      -20.26     20.26 o
  -7  13   5        8.76      -19.31     20.60 o
  -6  13   5        3.34        6.67     14.92 o
  -5  13   5        6.55       -3.94     18.64 o
  -4  13   5        3.60       21.66     12.98 o
  -3  13   5        1.71        0.52     11.07 o
  -2  13   5        1.41       24.85     11.54 o
  -1  13   5        9.17       -9.86     11.47 o
   0  13   5        8.36       16.11     11.15 o
   1  13   5        4.11       19.74     11.57 o
   2  13   5        0.22        1.13     12.41 o
   3  13   5        5.99      -18.41     19.65 o
   4  13   5       58.17       91.29     15.88 o
   5  13   5       56.85       36.68     15.78 o
   6  13   5       25.39       23.92     19.96 o
   7  13   5       11.13       -7.68     19.82 o
   8  13   5       21.40       41.08     17.58 o
   9  13   5        3.20        5.31     17.90 o
  -7  14   5       29.23        7.94     25.88 o
  -6  14   5       30.66       83.61     44.62 o
  -5  14   5        1.48       27.41     21.34 o
  -4  14   5        2.71       15.30     16.33 o
  -3  14   5       31.41       51.40     17.23 o
  -2  14   5       63.36       58.76     17.29 o
  -1  14   5        1.82        1.57     13.32 o
   0  14   5       44.85       60.80     14.25 o
   1  14   5        0.16       11.80     14.10 o
   2  14   5       39.68       46.92     17.52 o
   3  14   5       14.54       15.20     16.91 o
   4  14   5        6.05       -3.66     16.77 o
   5  14   5        0.82      -11.78     21.04 o
   6  14   5        4.16        1.65     21.63 o
  -1  15   5        5.39       19.89     17.53 o
   0  15   5       53.98       68.55     15.57 o
 -20   0   6      162.38      240.73     38.48 o
 -18   0   6        2.96      -19.44     26.49 o
 -16   0   6      915.73      946.69     23.79 o
 -14   0   6      537.78      458.68     16.21 o
 -12   0   6     3241.07     2949.10     54.32 o
 -10   0   6       55.49       59.30      6.85 o
  -8   0   6     4090.26     3882.76     56.94 o
  -6   0   6     2461.29     2441.24     40.94 o
  -4   0   6     5089.99     4806.37     58.34 o
  -2   0   6     9342.69     9599.87    115.38 o
   0   0   6      811.22      771.70     10.83 o
   2   0   6     4298.99     4641.76     50.37 o
   4   0   6      452.57      377.09      6.88 o
   6   0   6     2575.80     2593.34     32.51 o
   8   0   6       88.16       86.11      9.06 o
  10   0   6      319.62      300.85      9.97 o
  12   0   6        4.29        6.17     25.93 o
  14   0   6      153.53      153.63     21.00 o
  16   0   6      323.76      340.17     37.48 o
  18   0   6        4.97      -12.59     30.82 o
 -19   1   6        6.29       56.35     23.54 o
 -18   1   6       31.98       14.16     22.15 o
 -17   1   6        1.47        0.78     12.28 o
 -16   1   6        1.29        5.92     10.49 o
 -15   1   6       62.68       76.98      7.19 o
 -14   1   6      226.45      225.76      8.67 o
 -13   1   6        4.94       12.99      6.15 o
 -12   1   6      799.03      731.28     13.31 o
 -11   1   6      860.91      969.05     11.04 o
 -10   1   6      120.07      112.73      3.82 o
  -9   1   6      716.95      733.56      9.23 o
  -8   1   6      505.80      487.92      7.99 o
  -7   1   6      831.77      943.84      9.41 o
  -6   1   6     9250.73    10444.68    109.35 o
  -5   1   6     9562.52     9914.88     84.31 o
  -4   1   6      143.83      170.55      3.98 o
  -3   1   6      604.06      717.54      7.21 o
  -2   1   6    15784.29    16461.86    148.63 o
  -1   1   6       26.37       15.46      2.14 o
   0   1   6      593.98      707.64      7.69 o
   1   1   6      203.00      138.49      2.75 o
   2   1   6     5171.24     5450.22     46.58 o
   3   1   6     3517.25     3528.23     32.65 o
   4   1   6     7929.00     8130.94     69.30 o
   5   1   6      203.45      213.29      4.32 o
   6   1   6     5542.40     5637.50     48.45 o
   7   1   6      652.16      764.69      7.72 o
   8   1   6     3036.14     3130.74     27.67 o
   9   1   6      792.08      790.80      9.45 o
  10   1   6     2150.91     2077.97     24.64 o
  11   1   6       12.16        2.20      7.54 o
  12   1   6      760.90      770.46     14.37 o
  13   1   6       68.96       78.42      7.77 o
  14   1   6      657.37      660.39     27.81 o
  15   1   6      125.90      121.19      9.15 o
  16   1   6      184.11      194.74     10.13 o
  17   1   6        6.77        5.10     14.45 o
  18   1   6        4.02       42.60     22.49 o
  19   1   6        9.51       -8.60     23.46 o
 -19   2   6        3.72       14.58     23.93 o
 -18   2   6       17.77       10.63     27.34 o
 -17   2   6        9.14       21.80     20.32 o
 -16   2   6      218.48      249.71      9.45 o
 -15   2   6       53.84       42.27      7.53 o
 -14   2   6       44.34       55.79      7.21 o
 -13   2   6       92.54       91.49      7.09 o
 -12   2   6     1266.26     1230.46     19.00 o
 -11   2   6       84.03       76.16      9.92 o
 -10   2   6     3306.27     3100.55     32.71 o
  -9   2   6      180.53      205.71      4.92 o
  -8   2   6     1200.91      992.42     13.03 o
  -7   2   6        2.45        2.69      2.36 o
  -6   2   6     1131.44     1060.11     10.39 o
  -5   2   6      276.71      341.96      5.23 o
  -4   2   6     3405.89     3334.12     30.97 o
  -3   2   6     2259.32     2277.25     21.53 o
  -2   2   6     1641.06     1555.89     20.67 o
  -1   2   6       97.66       91.14      2.97 o
   0   2   6      852.60      954.99     10.67 o
   1   2   6      739.68      862.98     13.33 o
   2   2   6      454.66      341.78      5.93 o
   3   2   6     5824.41     5708.46     56.53 o
   4   2   6     4548.46     5056.66     46.46 o
   5   2   6     1541.46     1437.57     14.35 o
   6   2   6     2689.29     2806.50     28.67 o
   7   2   6      400.29      360.59      6.55 o
   8   2   6       11.88       10.77      3.03 o
   9   2   6       59.17       45.10      2.86 o
  10   2   6       28.90       16.24      4.82 o
  11   2   6      490.22      541.52     12.26 o
  12   2   6       20.63       19.72      6.99 o
  13   2   6      216.24      234.84     17.65 o
  14   2   6       78.26       52.98      8.32 o
  15   2   6      148.82      172.96      9.57 o
  16   2   6       13.81       23.01      9.57 o
  17   2   6      108.37      105.36     11.05 o
  18   2   6       15.05       15.45     14.87 o
  19   2   6       31.66       34.65     34.14 o
 -19   3   6       24.66       20.75     34.85 o
 -18   3   6       28.69       47.66     15.46 o
 -17   3   6       17.18       31.93     29.61 o
 -16   3   6      189.80      214.48     35.71 o
 -15   3   6       72.66       88.17      9.07 o
 -14   3   6        5.47       -9.34     12.79 o
 -13   3   6      115.30      147.26     13.49 o
 -12   3   6      228.33      227.99     18.17 o
 -11   3   6     6154.99     5997.22     73.68 o
 -10   3   6      211.01      243.21      6.79 o
  -9   3   6      422.90      416.29     10.42 o
  -8   3   6      883.31      904.25     12.32 o
  -7   3   6     2503.06     2384.89     21.31 o
  -6   3   6       79.43      110.69      4.36 o
  -5   3   6     4514.92     4413.36     40.81 o
  -4   3   6      287.70      340.06      6.05 o
  -3   3   6     1973.30     1838.28     19.23 o
  -2   3   6      390.95      371.47      6.07 o
  -1   3   6      695.42      589.20      8.05 o
   0   3   6        1.62        7.62      2.85 o
   1   3   6     8406.47     8922.58     95.94 o
   2   3   6     8023.89     9290.65     99.88 o
   3   3   6     1192.93     1164.10     13.09 o
   4   3   6     1488.76     1833.99     19.45 o
   5   3   6     4192.52     4587.41     45.95 o
   6   3   6     1828.17     1768.05     18.99 o
   7   3   6      881.66      986.91     11.93 o
   8   3   6      783.65      848.70     10.83 o
   9   3   6      517.37      536.47      9.33 o
  10   3   6      791.99      725.16      9.66 o
  11   3   6      503.96      465.44     13.98 o
  12   3   6      316.05      300.82     11.72 o
  13   3   6       64.84       69.26      8.82 o
  14   3   6        8.81        6.45     21.77 o
  15   3   6       33.94       27.81      9.95 o
  16   3   6        1.76       -1.58     14.25 o
  17   3   6       32.76       39.57     11.46 o
  18   3   6        0.27       14.13     31.32 o
 -19   4   6        5.14       38.87     31.62 o
 -18   4   6        1.09        0.12     16.79 o
 -17   4   6       42.73       56.14     16.23 o
 -16   4   6        4.64        8.02     14.05 o
 -15   4   6       23.41       32.33     14.70 o
 -14   4   6       39.86       38.73     21.15 o
 -13   4   6       45.87       74.28      9.12 o
 -12   4   6       36.07       25.26      8.47 o
 -11   4   6      128.14      157.18     16.73 o
 -10   4   6      400.64      382.37     10.75 o
  -9   4   6        0.75        1.08      3.73 o
  -8   4   6      401.69      418.70      6.86 o
  -7   4   6     1743.71     1815.39     19.72 o
  -6   4   6      643.49      732.87      9.04 o
  -5   4   6       10.80       26.87      3.27 o
  -4   4   6       59.70       88.10      3.78 o
  -3   4   6     1644.14     1854.73     19.74 o
  -2   4   6        3.28        4.00      3.76 o
  -1   4   6     6697.18     6734.66     72.99 o
   0   4   6      624.68      831.94     11.36 o
   1   4   6     1361.73     1367.54     16.62 o
   2   4   6        1.83        4.64      3.66 o
   3   4   6     4230.10     3951.99     43.62 o
   4   4   6     1646.61     1808.62     19.55 o
   5   4   6     1465.56     1367.47     17.09 o
   6   4   6      711.38      731.32     11.02 o
   7   4   6     2713.94     2627.30     25.34 o
   8   4   6        1.48        3.36      3.41 o
   9   4   6       71.69       44.82      5.12 o
  10   4   6        5.20        1.95      3.24 o
  11   4   6      505.61      504.24     14.11 o
  12   4   6      277.23      260.19     10.87 o
  13   4   6      193.40      179.70     21.41 o
  14   4   6        4.91       -9.68      9.68 o
  15   4   6      329.09      341.39     13.89 o
  16   4   6       29.07       15.45     11.96 o
  17   4   6       85.78       81.54     12.10 o
  18   4   6        4.20       35.62     24.32 o
 -18   5   6       46.12       21.70     37.87 o
 -17   5   6       29.09       23.20     12.22 o
 -16   5   6        1.90       11.10     12.46 o
 -15   5   6      211.11      225.03     15.83 o
 -14   5   6      140.14      158.15     21.00 o
 -13   5   6      590.04      565.10     25.29 o
 -12   5   6      146.68      146.24     14.35 o
 -11   5   6      306.69      322.65     12.33 o
 -10   5   6        4.34        3.58      4.89 o
  -9   5   6     1276.28     1206.99     15.25 o
  -8   5   6       10.31       32.16      4.96 o
  -7   5   6     3783.53     3948.41     37.22 o
  -6   5   6     1125.22     1069.67     12.18 o
  -5   5   6     1115.27      955.81     13.14 o
  -4   5   6       34.89       37.22      5.85 o
  -3   5   6     1258.42     1342.28     16.95 o
  -2   5   6      360.25      342.39      7.71 o
  -1   5   6      851.96      764.24     11.22 o
   0   5   6      521.39      599.77     15.30 o
   1   5   6     1016.78     1162.29     15.00 o
   2   5   6       71.65       67.64      4.83 o
   3   5   6     1091.12      970.46     15.04 o
   4   5   6      753.56      837.76     13.94 o
   5   5   6     4203.48     4583.12     46.40 o
   6   5   6       84.63       83.74      4.36 o
   7   5   6      128.77      113.43      4.61 o
   8   5   6      249.97      272.64      6.99 o
   9   5   6      173.61      195.54      6.77 o
  10   5   6       31.76       14.18      5.85 o
  11   5   6        9.27        7.57      5.61 o
  12   5   6        9.48        1.72      9.56 o
  13   5   6       21.00       22.61     10.54 o
  14   5   6       77.48       82.31     11.31 o
  15   5   6       62.84       53.59     16.07 o
  16   5   6        5.24        8.40     14.42 o
  17   5   6        2.64       28.22     12.54 o
  18   5   6        9.72       20.22     22.86 o
 -18   6   6       10.13        8.35     19.54 o
 -17   6   6       20.66       32.20     17.09 o
 -16   6   6      217.20      249.09     15.04 o
 -15   6   6       93.81       87.80     12.94 o
 -14   6   6      105.32      107.28     20.85 o
 -13   6   6        0.40        0.78     17.12 o
 -12   6   6      228.34      205.98     14.75 o
 -11   6   6       65.72       51.32     18.78 o
 -10   6   6      435.91      408.87     13.91 o
  -9   6   6       12.50        2.17      7.33 o
  -8   6   6      564.41      638.12     11.36 o
  -7   6   6       17.30       39.08      4.69 o
  -6   6   6     2078.25     2016.31     24.26 o
  -5   6   6       98.60      136.73      7.75 o
  -4   6   6      135.44      127.43      5.70 o
  -3   6   6       42.44       44.66      7.52 o
  -2   6   6     3371.45     3436.93     38.92 o
  -1   6   6      112.50       82.77      5.39 o
   0   6   6      355.09      355.44      9.55 o
   1   6   6      588.68      532.90     11.13 o
   2   6   6      586.83      656.79     15.12 o
   3   6   6      419.39      426.64     10.72 o
   4   6   6      515.67      502.99      9.87 o
   5   6   6      497.39      408.45      9.42 o
   6   6   6      120.84      122.62      5.70 o
   7   6   6       96.52      108.44      5.17 o
   8   6   6        1.94        2.08      6.14 o
   9   6   6      709.59      636.05     21.49 o
  10   6   6       46.63       64.70      6.73 o
  11   6   6      492.67      473.47     12.71 o
  12   6   6        1.38        6.66     15.72 o
  13   6   6       16.11       16.90     11.17 o
  14   6   6        7.26      -11.73     11.73 o
  15   6   6        3.23        5.43     12.46 o
  16   6   6        1.72        1.12     12.85 o
  17   6   6       18.00       38.54     14.18 o
 -17   7   6        2.76        0.76     15.06 o
 -16   7   6       20.19       23.94     14.40 o
 -15   7   6        8.80       -9.35     13.11 o
 -14   7   6        6.63        6.90     12.86 o
 -13   7   6      165.91      171.75     13.49 o
 -12   7   6       50.65       28.02     14.11 o
 -11   7   6       22.58       21.47     16.16 o
 -10   7   6      428.96      501.45     16.20 o
  -9   7   6     1020.34      909.77     20.20 o
  -8   7   6       26.75       26.33      7.57 o
  -7   7   6      121.39      194.41      8.00 o
  -6   7   6      144.95      134.34      7.23 o
  -5   7   6        6.19        3.05      6.39 o
  -4   7   6      212.08      166.68      7.41 o
  -3   7   6      430.96      547.33     16.52 o
  -2   7   6      131.20      119.49      7.08 o
  -1   7   6      175.74      162.55      7.87 o
   0   7   6     1248.32     1041.60     17.09 o
   1   7   6       91.51      150.30      7.63 o
   2   7   6      657.69      646.77     11.77 o
   3   7   6     1132.25     1035.09     15.13 o
   4   7   6      446.47      335.88      8.92 o
   5   7   6      282.21      225.96      7.29 o
   6   7   6      211.00      209.86      7.05 o
   7   7   6      817.50      852.57     17.74 o
   8   7   6      934.81      819.40     19.34 o
   9   7   6        6.10        8.31     10.67 o
  10   7   6        3.04       -4.76      8.75 o
  11   7   6      191.58      183.05      9.48 o
  12   7   6      179.47      210.48     18.51 o
  13   7   6        2.00       -7.43     12.42 o
  14   7   6      105.81      122.08     13.88 o
  15   7   6        6.12        9.84     13.52 o
  16   7   6        5.48       15.57     14.25 o
 -16   8   6       49.11       95.45     18.56 o
 -15   8   6        1.58       21.85     15.04 o
 -14   8   6      121.59      122.29     14.61 o
 -13   8   6      116.14      141.49     14.56 o
 -12   8   6      236.24      281.86     14.91 o
 -11   8   6        1.07       -8.12     12.14 o
 -10   8   6       42.48       44.27     11.66 o
  -9   8   6       14.47       20.41     11.62 o
  -8   8   6       20.28       15.13      8.60 o
  -7   8   6       17.63        9.35      9.09 o
  -6   8   6      339.65      303.52      9.96 o
  -5   8   6      128.41      147.75      8.06 o
  -4   8   6     1003.28     1089.49     18.48 o
  -3   8   6      571.74      557.41     12.91 o
  -2   8   6      537.07      509.45     13.05 o
  -1   8   6       47.41       38.22      6.44 o
   0   8   6      192.38      154.39      7.50 o
   1   8   6      100.97       93.36      7.02 o
   2   8   6     1335.97     1455.72     20.04 o
   3   8   6      311.78      322.17      9.20 o
   4   8   6      925.55      932.74     15.27 o
   5   8   6        0.21       -4.35      7.21 o
   6   8   6       14.76       -7.00      7.00 o
   7   8   6       20.50        8.12      9.17 o
   8   8   6        2.26       -0.26      9.10 o
   9   8   6      196.45      182.95     10.76 o
  10   8   6       13.38       28.48     10.04 o
  11   8   6       36.12       43.25     12.58 o
  12   8   6        3.44        1.65      9.49 o
  13   8   6        0.19        1.93     13.48 o
  14   8   6        7.77       12.36     13.98 o
  15   8   6       36.22       13.24     14.89 o
  16   8   6        9.75      -13.29     15.34 o
 -16   9   6       12.25        0.93     23.15 o
 -15   9   6        5.02        4.65     17.85 o
 -14   9   6        1.26       -4.25     15.23 o
 -13   9   6       20.57       -0.24     14.69 o
 -12   9   6        0.08        6.08     14.11 o
 -11   9   6        1.36       -0.66     13.64 o
 -10   9   6      143.72      125.65     14.01 o
  -9   9   6       72.21       65.87     15.86 o
  -8   9   6        0.32       -5.04     11.50 o
  -7   9   6       39.26       34.16     14.28 o
  -6   9   6      125.98       63.71      7.99 o
  -5   9   6      430.97      366.29     10.24 o
  -4   9   6      415.71      409.24     11.31 o
  -3   9   6      136.04       88.92      7.77 o
  -2   9   6       20.03       15.00      7.09 o
  -1   9   6        4.62       -3.09      7.34 o
   0   9   6      155.88      149.66     14.52 o
   1   9   6      237.50      237.13      8.74 o
   2   9   6       66.92      108.87      8.20 o
   3   9   6      340.47      321.49      9.82 o
   4   9   6        2.58       -2.98      7.64 o
   5   9   6      399.33      317.93      9.86 o
   6   9   6      627.13      601.77     19.27 o
   7   9   6       16.58       27.25      8.57 o
   8   9   6      155.04      151.79     11.07 o
   9   9   6       46.62       34.22     10.93 o
  10   9   6      120.33      117.86     15.32 o
  11   9   6      128.79      139.34     14.76 o
  12   9   6       53.71       74.06     10.95 o
  13   9   6      141.63      149.41     17.32 o
  14   9   6        3.54        9.24     15.98 o
  15   9   6       20.55       20.69     16.49 o
 -14  10   6       44.25       33.36     17.58 o
 -13  10   6        8.12       17.93     25.64 o
 -12  10   6        5.16       10.63     16.01 o
 -11  10   6       51.68       56.21     15.11 o
 -10  10   6       51.95       46.18     22.14 o
  -9  10   6       20.66        1.28     13.89 o
  -8  10   6       61.63       72.70     11.35 o
  -7  10   6        1.96       -5.12      9.86 o
  -6  10   6        1.32        5.12     10.06 o
  -5  10   6        0.83        0.61      8.68 o
  -4  10   6      233.69      290.80     10.21 o
  -3  10   6       20.82        4.77      8.62 o
  -2  10   6        5.54        0.86      8.34 o
  -1  10   6      201.41      184.69      9.27 o
   0  10   6      151.26      141.64      8.98 o
   1  10   6        0.73       19.96      8.66 o
   2  10   6      751.91      813.14     18.80 o
   3  10   6        1.77        7.47      8.18 o
   4  10   6      110.38      158.63     12.00 o
   5  10   6        7.52        6.02     11.36 o
   6  10   6       33.88       46.82     10.53 o
   7  10   6      201.71      169.59     12.03 o
   8  10   6      299.15      346.81     13.68 o
   9  10   6        8.40        2.78     13.95 o
  10  10   6        3.26       14.17     14.52 o
  11  10   6       20.34       47.28     14.71 o
  12  10   6       62.09       62.34     16.62 o
  13  10   6        0.52      -12.57     15.90 o
  14  10   6       26.23        6.65     16.07 o
 -13  11   6       94.55       67.21     17.97 o
 -12  11   6        2.97       -2.91     17.28 o
 -11  11   6       10.85      -15.55     16.49 o
 -10  11   6        2.24        3.20     16.01 o
  -9  11   6       36.50       39.38     15.55 o
  -8  11   6       25.87       44.53     12.28 o
  -7  11   6      173.46      189.36     14.56 o
  -6  11   6       27.04       25.86     10.89 o
  -5  11   6        1.77        0.35     10.36 o
  -4  11   6        3.25        2.69      9.47 o
  -3  11   6       71.60       52.00      9.43 o
  -2  11   6       55.93       32.86      9.28 o
  -1  11   6      184.26      194.02     10.49 o
   0  11   6      165.24      151.82     10.10 o
   1  11   6       21.85        5.42     10.99 o
   2  11   6        6.19        6.10      9.40 o
   3  11   6       32.31        4.01      9.34 o
   4  11   6        6.64        4.46      9.58 o
   5  11   6        0.42        4.94     13.23 o
   6  11   6       29.36       35.47     11.27 o
   7  11   6       31.06       38.38     13.76 o
   8  11   6       45.99       44.06     23.68 o
   9  11   6        0.56       -6.07     14.97 o
  10  11   6        0.48       -0.92     15.48 o
  11  11   6       16.88      -16.24     16.24 o
  12  11   6        0.89       -8.79     16.98 o
 -12  12   6        4.99      -13.73     24.82 o
 -11  12   6       12.59       19.51     18.02 o
 -10  12   6       18.33       14.22     17.19 o
  -9  12   6        7.93      -12.45     16.73 o
  -8  12   6        0.10      -18.83     18.83 o
  -7  12   6       14.81       -2.27     14.83 o
  -6  12   6        0.86        8.26     11.70 o
  -5  12   6       30.14       26.50     12.08 o
  -4  12   6       32.07       41.11     12.13 o
  -3  12   6       10.30        9.56     10.74 o
  -2  12   6       12.45       36.89     10.37 o
  -1  12   6        0.98        3.39     10.11 o
   0  12   6       10.89       25.16     10.23 o
   1  12   6      170.02      131.09     10.91 o
   2  12   6        0.99        6.46     10.62 o
   3  12   6       44.42       43.58     10.74 o
   4  12   6        1.76        0.76     13.71 o
   5  12   6        3.01        7.88     13.68 o
   6  12   6       42.09       48.31     15.00 o
   7  12   6       22.61       20.37     18.34 o
   8  12   6       24.70       39.54     16.31 o
   9  12   6       25.10       23.66     17.07 o
  10  12   6       12.20       20.52     16.95 o
  11  12   6        1.45        2.19     17.03 o
 -10  13   6       14.63       27.60     37.87 o
  -9  13   6       46.15       19.34     18.39 o
  -8  13   6        8.97        5.10     23.47 o
  -7  13   6        0.63       -2.24     19.26 o
  -6  13   6       20.40       30.20     16.16 o
  -5  13   6        1.02       -8.28     14.55 o
  -4  13   6        2.97       -2.05     13.56 o
  -3  13   6       24.76        5.36     12.64 o
  -2  13   6        7.67        1.47     11.33 o
  -1  13   6       19.84       41.39     11.68 o
   0  13   6       19.55       31.47     11.74 o
   1  13   6        6.53       18.11     11.37 o
   2  13   6        1.01        8.99     11.78 o
   3  13   6        2.31       -3.62     15.92 o
   4  13   6       10.82       -2.01     13.72 o
   5  13   6        3.52       21.95     25.62 o
   6  13   6        1.15       -4.98     19.70 o
   7  13   6        0.41       11.24     20.02 o
   8  13   6       19.99       22.04     17.51 o
   9  13   6        2.49      -12.02     18.06 o
  -7  14   6       47.99       52.63     23.18 o
  -6  14   6        1.03        0.56     32.33 o
  -5  14   6        1.80      -17.21     17.21 o
  -4  14   6        1.05      -14.98     14.98 o
  -3  14   6       89.33       99.76     15.52 o
  -2  14   6        8.68        6.53     14.88 o
  -1  14   6        3.90       -1.11     12.62 o
   0  14   6        4.57        3.96     12.48 o
   1  14   6        0.62        8.52     14.22 o
   2  14   6        4.01      -15.56     15.56 o
   3  14   6       20.88       41.96     17.50 o
   4  14   6        2.13       10.99     26.11 o
   5  14   6        5.37       15.53     21.52 o
   6  14   6       19.62        3.36     52.22 o
 -19   0   7        5.56       27.80     32.73 o
 -17   0   7      388.65      335.41     17.25 o
 -15   0   7       64.50       69.22     10.81 o
 -13   0   7       23.57       35.32      9.54 o
 -11   0   7      131.58      113.80     11.63 o
  -9   0   7     2520.20     2337.00     29.92 o
  -7   0   7      727.24      631.96      9.22 o
  -5   0   7     2781.07     2640.88     38.47 o
  -3   0   7     2426.73     2526.38     31.55 o
  -1   0   7     1394.39     1550.30     23.11 o
   1   0   7     1187.30     1773.75     22.71 o
   3   0   7       21.27       26.01      3.26 o
   5   0   7     4777.55     5199.49     63.35 o
   7   0   7      306.81      237.63      8.46 o
   9   0   7      459.32      495.48     13.44 o
  11   0   7      394.50      362.64     15.24 o
  13   0   7       48.39       53.15     10.95 o
  15   0   7       46.40       66.37     12.57 o
  17   0   7      398.88      411.89     23.93 o
  19   0   7      153.69      173.85     35.05 o
 -19   1   7        0.73        7.54     21.64 o
 -18   1   7      105.01      101.67     22.82 o
 -17   1   7      126.15      120.33     11.52 o
 -16   1   7        0.45        1.37     12.17 o
 -15   1   7      267.49      278.79     13.70 o
 -14   1   7       26.68       35.27      7.29 o
 -13   1   7      434.89      387.31     13.18 o
 -12   1   7       56.89       65.20      6.81 o
 -11   1   7      626.31      648.10      9.67 o
 -10   1   7      125.03      126.89      4.22 o
  -9   1   7     1326.32     1227.67     13.14 o
  -8   1   7     1910.14     1921.88     18.95 o
  -7   1   7     7858.53     8091.35     69.16 o
  -6   1   7     2133.10     2391.30     22.85 o
  -5   1   7    12064.07    12976.30    117.87 o
  -4   1   7      205.87      314.31      5.63 o
  -3   1   7     5410.11     5392.92     49.44 o
  -2   1   7     1088.50     1207.76     12.13 o
  -1   1   7     6179.47     6403.63     58.34 o
   0   1   7     3441.97     3479.59     32.27 o
   1   1   7     9978.82     9811.30     89.15 o
   2   1   7     2052.65     2386.91     22.56 o
   3   1   7      228.87      211.41      5.73 o
   4   1   7     6098.62     6640.63     56.87 o
   5   1   7     3658.47     3509.73     30.68 o
   6   1   7     1018.15     1138.00     11.25 o
   7   1   7     2491.16     2463.04     25.71 o
   8   1   7      104.76      120.86      3.45 o
   9   1   7     2162.51     2011.48     24.15 o
  10   1   7       18.42       19.71      4.01 o
  11   1   7      272.06      244.58      6.80 o
  12   1   7       42.08       52.67      7.20 o
  13   1   7      455.79      424.77     17.00 o
  14   1   7      213.51      220.53      9.75 o
  15   1   7      112.02      107.18      9.63 o
  16   1   7       47.96       52.83      9.71 o
  17   1   7       88.38       78.01     10.83 o
  18   1   7        7.40       15.95     13.58 o
 -19   2   7        0.78       37.67     33.64 o
 -18   2   7       14.49        9.22     21.93 o
 -17   2   7      201.68      216.88     13.62 o
 -16   2   7      467.49      511.67     13.56 o
 -15   2   7       51.18       64.13      8.15 o
 -14   2   7      363.89      361.89     11.60 o
 -13   2   7        2.64        0.47     11.93 o
 -12   2   7     2123.08     1930.28     26.95 o
 -11   2   7        5.06       -6.78      6.95 o
 -10   2   7      107.86      102.30      5.35 o
  -9   2   7      298.13      266.13      6.46 o
  -8   2   7     2467.63     2373.07     24.42 o
  -7   2   7      245.82      231.80      6.49 o
  -6   2   7     2462.01     2429.16     23.08 o
  -5   2   7     2625.47     2712.61     25.61 o
  -4   2   7     4257.21     4526.41     41.75 o
  -3   2   7      576.47      676.35      7.82 o
  -2   2   7     4878.27     5298.16     52.44 o
  -1   2   7     1067.79     1178.41     13.05 o
   0   2   7     8433.69     8549.74     92.00 o
   1   2   7     1000.56     1004.46     12.61 o
   2   2   7       71.76       58.18      6.29 o
   3   2   7     5348.22     5757.60     52.85 o
   4   2   7     5113.09     5593.10     51.42 o
   5   2   7       20.06        1.13      3.07 o
   6   2   7     2756.75     2910.66     27.59 o
   7   2   7        3.87       -1.16      2.40 o
   8   2   7      280.58      226.74      6.00 o
   9   2   7        7.18        7.37      4.28 o
  10   2   7      904.09      944.60     11.02 o
  11   2   7      247.75      228.01      8.74 o
  12   2   7       84.93       78.91      7.97 o
  13   2   7        2.22        5.63      8.09 o
  14   2   7      393.24      396.25     19.52 o
  15   2   7       66.59       70.74      9.24 o
  16   2   7        0.85       -2.82     10.33 o
  17   2   7       92.33       98.20     13.60 o
  18   2   7        7.10       28.91     32.03 o
 -19   3   7       29.77       83.29     34.44 o
 -18   3   7      109.93       78.86     29.11 o
 -17   3   7       54.04       27.90     29.91 o
 -16   3   7      173.96      174.28     10.56 o
 -15   3   7        3.34        6.02      9.26 o
 -14   3   7      418.30      443.09     14.04 o
 -13   3   7        0.97       -5.57      8.06 o
 -12   3   7       55.06       54.27      8.06 o
 -11   3   7       26.20       12.79     12.63 o
 -10   3   7      833.40      873.14     14.52 o
  -9   3   7        3.03        3.59      3.85 o
  -8   3   7       63.12       58.26      5.50 o
  -7   3   7     2793.26     2643.45     27.34 o
  -6   3   7      126.29      124.31      3.77 o
  -5   3   7      955.23      867.83      9.77 o
  -4   3   7       48.18       56.27      4.27 o
  -3   3   7       30.89       47.35      3.27 o
  -2   3   7      860.21      907.85     10.71 o
  -1   3   7     2662.12     3026.79     33.76 o
   0   3   7      277.88      323.72      6.43 o
   1   3   7    12550.04    13364.30    143.16 o
   2   3   7      373.65      377.63      7.16 o
   3   3   7       21.05       14.12      3.26 o
   4   3   7      474.52      508.99      7.81 o
   5   3   7      131.59      205.52      6.70 o
   6   3   7     1433.19     1408.77     14.62 o
   7   3   7        3.93        6.95      4.00 o
   8   3   7       67.47       69.38      3.88 o
   9   3   7      323.29      292.90      6.83 o
  10   3   7      923.49      906.06     13.13 o
  11   3   7      164.36      138.07      7.08 o
  12   3   7      176.93      183.35     17.49 o
  13   3   7       13.43        6.03      9.17 o
  14   3   7      350.18      359.07     13.40 o
  15   3   7        3.46       14.09     10.54 o
  16   3   7       78.18       92.98     11.46 o
  17   3   7       40.44       34.72     16.94 o
  18   3   7       61.25       89.29     17.20 o
 -19   4   7       20.19      -12.95     17.89 o
 -18   4   7       17.01        7.65     16.50 o
 -17   4   7        3.64       25.04     22.81 o
 -16   4   7      524.98      570.15     21.71 o
 -15   4   7        0.32      -15.26     16.77 o
 -14   4   7      585.89      552.67     19.53 o
 -13   4   7       67.54       52.10      9.40 o
 -12   4   7     1404.51     1363.14     24.63 o
 -11   4   7      439.35      427.15     13.51 o
 -10   4   7     3856.56     3634.35     46.26 o
  -9   4   7       77.51       79.38      5.23 o
  -8   4   7     3439.16     3406.23     32.26 o
  -7   4   7       42.64       44.62      4.90 o
  -6   4   7     3010.61     2697.41     25.92 o
  -5   4   7      672.20      642.18      9.90 o
  -4   4   7     2372.73     2430.70     25.33 o
  -3   4   7      642.39      735.18     10.81 o
  -2   4   7     4209.92     4067.95     44.99 o
  -1   4   7      219.57      172.15      4.97 o
   0   4   7     9664.72    10198.98    109.83 o
   1   4   7      756.82      826.06     12.31 o
   2   4   7     7986.34     8558.50     92.45 o
   3   4   7     2014.26     2016.66     23.58 o
   4   4   7    10175.09    10401.22    102.51 o
   5   4   7      351.88      379.66      7.42 o
   6   4   7      152.50      118.46      5.36 o
   7   4   7       28.29       37.24      4.52 o
   8   4   7      931.06      953.02     11.30 o
   9   4   7       38.36       37.38      5.10 o
  10   4   7     1413.36     1393.84     18.26 o
  11   4   7      178.71      144.18      6.08 o
  12   4   7      144.42      134.67     10.03 o
  13   4   7       57.61       61.10     10.22 o
  14   4   7      254.32      266.12     12.43 o
  15   4   7       26.18        7.04     10.94 o
  16   4   7      120.86      111.33     13.37 o
  17   4   7        1.86        6.81     12.31 o
  18   4   7        4.69      -16.86     25.68 o
 -18   5   7       61.55       81.01     19.02 o
 -17   5   7        3.78       -7.70     12.46 o
 -16   5   7       80.97       90.20     17.32 o
 -15   5   7       85.98       63.47     14.53 o
 -14   5   7       73.09       92.40     14.24 o
 -13   5   7       16.38       10.91     10.09 o
 -12   5   7       23.40       25.76      9.39 o
 -11   5   7      134.94       99.81      9.80 o
 -10   5   7       34.63       39.18      7.09 o
  -9   5   7     1059.64      937.10     12.77 o
  -8   5   7      200.30      234.51      6.41 o
  -7   5   7      107.01       70.21      4.56 o
  -6   5   7      630.13      574.08      8.56 o
  -5   5   7      104.90      127.96      5.39 o
  -4   5   7       24.95       41.15      4.64 o
  -3   5   7       31.77       64.58      4.76 o
  -2   5   7      375.87      384.53      8.45 o
  -1   5   7      664.87      717.12     11.12 o
   0   5   7      125.63       52.60      4.69 o
   1   5   7       71.43       34.95      5.52 o
   2   5   7       93.75      109.95      5.29 o
   3   5   7      130.88      147.42      6.42 o
   4   5   7     1056.69      922.46     14.86 o
   5   5   7      601.10      626.93     11.70 o
   6   5   7      173.86      169.46      6.31 o
   7   5   7       50.66       37.48      4.52 o
   8   5   7      369.34      314.15      7.32 o
   9   5   7        0.90       -2.12      6.15 o
  10   5   7      301.44      279.65      7.96 o
  11   5   7      266.20      252.48      8.17 o
  12   5   7       81.70       62.21      9.99 o
  13   5   7        8.56       23.02     10.61 o
  14   5   7       26.16       22.38     11.54 o
  15   5   7       45.95       55.01     14.31 o
  16   5   7       33.16       20.80     19.86 o
  17   5   7       52.12       47.29     13.56 o
 -18   6   7       15.95        7.69     19.40 o
 -17   6   7       10.54        2.73     13.84 o
 -16   6   7       31.72       47.22     29.35 o
 -15   6   7       45.27       55.77     16.11 o
 -14   6   7       52.08       27.81     15.62 o
 -13   6   7        1.37      -14.07     14.07 o
 -12   6   7      154.54      213.57     21.66 o
 -11   6   7        0.37       -7.67     15.97 o
 -10   6   7      146.48      152.49      8.89 o
  -9   6   7        0.10        2.75      7.76 o
  -8   6   7        5.36       12.51      6.16 o
  -7   6   7       67.35       89.19      5.14 o
  -6   6   7       57.85       43.41      5.67 o
  -5   6   7       94.92      101.10      7.23 o
  -4   6   7     1649.55     1694.18     21.03 o
  -3   6   7      679.64      765.46     12.24 o
  -2   6   7     1594.84     1566.58     19.82 o
  -1   6   7       29.03       17.98      5.24 o
   0   6   7      510.63      430.02      9.41 o
   1   6   7      113.14      123.19      5.81 o
   2   6   7     3473.51     3514.02     44.65 o
   3   6   7      844.33      766.65     13.79 o
   4   6   7       93.35       91.69      6.66 o
   5   6   7        2.29       -5.67      5.67 o
   6   6   7      112.66      133.32      6.94 o
   7   6   7      504.26      502.02      9.75 o
   8   6   7      351.71      356.13      9.80 o
   9   6   7       93.22       85.38      9.73 o
  10   6   7       58.48       73.41      7.22 o
  11   6   7       18.42       19.72      7.06 o
  12   6   7      296.40      271.72      9.92 o
  13   6   7        1.02        1.81     11.64 o
  14   6   7        0.99       -4.17     11.95 o
  15   6   7       33.72       66.10     13.22 o
  16   6   7        5.84       -7.85     13.50 o
  17   6   7        5.30       18.85     14.47 o
 -17   7   7       28.69       26.63     15.31 o
 -16   7   7        7.98       -7.66     14.62 o
 -15   7   7       29.77       32.77     14.17 o
 -14   7   7        0.64       -0.66     15.73 o
 -13   7   7       87.54      108.68     26.24 o
 -12   7   7       28.70       21.71     20.24 o
 -11   7   7       68.35       58.67     14.93 o
 -10   7   7       29.15       18.46      9.70 o
  -9   7   7      871.39      869.35     19.61 o
  -8   7   7       89.17      129.69      8.72 o
  -7   7   7       47.28       64.94      7.42 o
  -6   7   7      453.47      346.69      9.29 o
  -5   7   7     1183.51     1079.14     15.84 o
  -4   7   7       31.63       52.72      8.95 o
  -3   7   7      508.00      540.78     21.51 o
  -2   7   7        0.37       -1.29      6.39 o
  -1   7   7      297.53      265.45      8.69 o
   0   7   7       81.58      106.51      7.29 o
   1   7   7      824.64      906.46     15.86 o
   2   7   7       64.66       94.28      7.52 o
   3   7   7     1026.32      951.08     20.17 o
   4   7   7      166.10      211.64      7.58 o
   5   7   7      601.01      626.29     14.35 o
   6   7   7       23.18       14.96      5.99 o
   7   7   7        4.80        1.55      7.83 o
   8   7   7       40.90       76.68      8.85 o
   9   7   7      542.09      614.64     15.05 o
  10   7   7       40.35       22.44      9.18 o
  11   7   7       11.20        8.08      7.95 o
  12   7   7        2.03       -7.99     10.36 o
  13   7   7       38.32       33.25     13.04 o
  14   7   7        2.47      -11.53     13.43 o
  15   7   7       80.85       93.62     14.66 o
  16   7   7        0.49        7.66     18.18 o
 -16   8   7       51.67       30.82     16.04 o
 -15   8   7       18.08       19.90     15.13 o
 -14   8   7       24.82       24.87     14.92 o
 -13   8   7        7.10       23.35     16.36 o
 -12   8   7       10.22      -11.60     13.39 o
 -11   8   7       38.14       11.82     15.99 o
 -10   8   7        7.58        4.70     14.67 o
  -9   8   7        4.45        5.68     10.88 o
  -8   8   7        5.99        3.85      8.61 o
  -7   8   7        1.38        0.55      9.32 o
  -6   8   7      826.82      845.35     22.92 o
  -5   8   7       33.77       53.43      7.77 o
  -4   8   7       87.33       84.67      8.01 o
  -3   8   7       34.01       29.57      7.49 o
  -2   8   7        4.15       -5.31      7.47 o
  -1   8   7      517.84      595.03     13.89 o
   0   8   7        0.11       -8.66      8.66 o
   1   8   7      157.17      135.94      8.67 o
   2   8   7       66.73      101.74      7.26 o
   3   8   7      414.23      336.39      9.62 o
   4   8   7       58.70      100.82      8.87 o
   5   8   7     1404.49     1247.09     30.69 o
   6   8   7       10.52       13.76      6.93 o
   7   8   7       79.19       60.14      8.06 o
   8   8   7      103.06       79.32     12.52 o
   9   8   7       63.59       56.60      9.88 o
  10   8   7       47.79       40.54     14.90 o
  11   8   7      103.54       88.71     10.06 o
  12   8   7        2.58       -0.95      9.73 o
  13   8   7       41.02       25.89     13.67 o
  14   8   7       59.83       61.01     15.38 o
  15   8   7        4.64      -14.03     15.18 o
 -15   9   7       13.78       45.07     16.75 o
 -14   9   7        0.81       -3.35     16.10 o
 -13   9   7       27.42       18.52     15.64 o
 -12   9   7        4.84       11.05     14.93 o
 -11   9   7       10.18       14.11     14.39 o
 -10   9   7        0.29       -6.38     13.45 o
  -9   9   7      375.49      407.46     13.97 o
  -8   9   7       59.23       44.05     15.21 o
  -7   9   7      269.06      316.89     11.22 o
  -6   9   7      188.22      189.17     11.01 o
  -5   9   7        8.51        1.36      8.49 o
  -4   9   7      323.92      326.90     10.87 o
  -3   9   7      525.55      537.91     13.08 o
  -2   9   7        7.22        5.26      7.62 o
  -1   9   7     1350.55     1380.31     19.74 o
   0   9   7       80.34       90.89      8.60 o
   1   9   7      434.56      514.62     12.29 o
   2   9   7      480.69      462.92     15.93 o
   3   9   7     1029.71     1011.05     17.03 o
   4   9   7      412.68      407.34     11.28 o
   5   9   7       23.12       49.63      8.12 o
   6   9   7      267.96      236.64     10.84 o
   7   9   7       18.69       33.86      9.76 o
   8   9   7       24.34       24.20     10.50 o
   9   9   7       17.07       35.60     10.92 o
  10   9   7       23.90       14.44     11.25 o
  11   9   7       44.47       47.41     14.07 o
  12   9   7       98.16       93.66     11.63 o
  13   9   7       32.48       56.63     17.84 o
  14   9   7       49.31       64.20     15.69 o
  15   9   7        0.76        2.01     35.65 o
 -14  10   7       24.44      -10.73     17.76 o
 -13  10   7      149.49      200.75     17.52 o
 -12  10   7       12.53       11.34     16.10 o
 -11  10   7        2.30        4.76     15.06 o
 -10  10   7       66.98       40.77     24.27 o
  -9  10   7        1.11       18.70     13.61 o
  -8  10   7      145.81      148.93     12.99 o
  -7  10   7       61.90       58.94     10.60 o
  -6  10   7       28.35       22.30     10.19 o
  -5  10   7        4.11        0.45      9.05 o
  -4  10   7       37.26       38.68      8.71 o
  -3  10   7      643.35      643.52     14.75 o
  -2  10   7       18.69       21.41      8.54 o
  -1  10   7        8.62       -8.64      8.64 o
   0  10   7      307.86      249.69      9.91 o
   1  10   7      548.52      482.77     13.67 o
   2  10   7      453.38      437.59     13.49 o
   3  10   7       25.27       12.06      9.50 o
   4  10   7        0.92       -8.90      8.90 o
   5  10   7       13.66       -0.66      8.50 o
   6  10   7       50.27       23.86     10.46 o
   7  10   7      269.74      276.08     13.11 o
   8  10   7       54.28       41.70     11.37 o
   9  10   7       13.84        5.25     11.77 o
  10  10   7       30.71       12.14     14.28 o
  11  10   7        2.02        3.33     14.98 o
  12  10   7       10.80        7.75     15.60 o
  13  10   7        6.92       -4.72     16.43 o
 -13  11   7        2.15        0.06     18.66 o
 -12  11   7        9.30      -15.91     17.44 o
 -11  11   7       54.56       45.16     17.23 o
 -10  11   7        0.65        9.52     16.12 o
  -9  11   7        4.89       -0.75     15.81 o
  -8  11   7       21.11       50.14     12.48 o
  -7  11   7        1.75       16.47     13.09 o
  -6  11   7        1.69       -1.26     11.40 o
  -5  11   7        3.26       -5.98     11.25 o
  -4  11   7        0.92       -4.80      9.38 o
  -3  11   7      169.40      213.76     10.81 o
  -2  11   7       56.77       44.41      9.84 o
  -1  11   7       56.41       94.35      9.74 o
   0  11   7        0.63       17.05     10.07 o
   1  11   7       17.88       21.32      9.41 o
   2  11   7       70.28       65.57     13.65 o
   3  11   7       41.01       67.92      9.64 o
   4  11   7        2.34        2.72      9.62 o
   5  11   7       60.14       83.94     14.77 o
   6  11   7        9.13      -11.52     11.52 o
   7  11   7        0.21       11.82     12.56 o
   8  11   7       31.96       25.79     12.46 o
   9  11   7        3.75       10.24     15.57 o
  10  11   7        7.99       11.27     16.13 o
  11  11   7        4.56      -13.47     16.46 o
  12  11   7       10.67       14.49     16.75 o
 -11  12   7       34.75       55.89     18.00 o
 -10  12   7       11.67        5.68     17.57 o
  -9  12   7        0.49        2.96     17.02 o
  -8  12   7        1.03      -10.72     15.71 o
  -7  12   7        0.11      -14.58     14.58 o
  -6  12   7        2.39        0.78     14.57 o
  -5  12   7        3.89       -0.94     15.13 o
  -4  12   7       41.03       53.90     12.76 o
  -3  12   7        0.16      -10.35     10.35 o
  -2  12   7       26.48       31.43     10.31 o
  -1  12   7       20.25       16.81     10.52 o
   0  12   7        8.03        9.68     11.67 o
   1  12   7      123.90      135.47     11.37 o
   2  12   7       23.79       22.02     10.59 o
   3  12   7       24.12        4.25     10.82 o
   4  12   7       12.07        9.99     17.75 o
   5  12   7       78.67       87.56     13.30 o
   6  12   7       64.84       60.00     15.21 o
   7  12   7       22.24       25.03     13.59 o
   8  12   7       27.04       41.63     15.86 o
   9  12   7       10.34       31.64     27.64 o
  10  12   7        0.30      -17.34     17.34 o
  -9  13   7       21.82       30.12     18.67 o
  -8  13   7        2.87      -15.45     23.73 o
  -7  13   7        7.22       -7.29     16.28 o
  -6  13   7       29.40       42.17     16.24 o
  -5  13   7        9.77        3.54     13.44 o
  -4  13   7        0.67      -13.64     13.64 o
  -3  13   7        0.08       -1.35     12.85 o
  -2  13   7        2.67      -10.28     11.49 o
  -1  13   7       21.25      -10.06     14.69 o
   0  13   7        0.83        7.45     11.96 o
   1  13   7        0.18        8.63     11.63 o
   2  13   7        0.10        0.67     11.86 o
   3  13   7       39.10       52.16     13.73 o
   4  13   7        5.72        8.44     13.76 o
   5  13   7        4.69        5.04     16.03 o
   6  13   7        0.03        0.41     26.79 o
   7  13   7        2.00       22.84     17.53 o
   8  13   7       12.19        6.78     24.49 o
  -6  14   7        6.47       23.00     18.14 o
  -5  14   7        1.61        2.88     17.74 o
  -4  14   7       13.61       24.15     14.34 o
  -3  14   7        0.06       -0.70     15.06 o
  -2  14   7        0.99      -10.40     14.99 o
  -1  14   7        7.52      -11.69     13.96 o
   0  14   7        5.56       33.02     13.28 o
   1  14   7        1.65        9.66     13.14 o
   2  14   7       51.56       56.54     14.63 o
   3  14   7        0.83       11.06     15.06 o
   4  14   7        2.44       24.13     17.16 o
   5  14   7       20.79       24.93     21.80 o
 -18   0   8        1.26       37.26     30.41 o
 -16   0   8      706.20      637.94     38.65 o
 -14   0   8       38.88       41.84     10.93 o
 -12   0   8     2159.06     2036.96     41.09 o
 -10   0   8      302.96      316.60      8.75 o
  -8   0   8      931.75      831.74     19.00 o
  -6   0   8     4636.09     4797.66     58.69 o
  -4   0   8    29335.01    29255.39    349.34 o
  -2   0   8     2953.06     3126.57     38.64 o
   0   0   8     6589.88     6514.66     90.95 o
   2   0   8     4864.81     5460.13     66.43 o
   4   0   8    16231.03    17060.61    204.44 o
   6   0   8     8874.99     9209.04    117.12 o
   8   0   8     1405.85     1250.41     27.50 o
  10   0   8     4152.85     4117.05     81.33 o
  12   0   8       10.88       18.79     10.66 o
  14   0   8     1383.19     1341.71     31.11 o
  16   0   8       90.18       75.42     14.79 o
  18   0   8       57.38       20.94     16.41 o
 -19   1   8       20.18      -20.64     22.86 o
 -18   1   8      361.48      412.51     25.93 o
 -17   1   8       47.72       30.12      8.98 o
 -16   1   8      108.18      153.15      9.43 o
 -15   1   8       38.93       38.18      8.11 o
 -14   1   8      408.08      384.79     11.47 o
 -13   1   8      266.16      232.26      8.79 o
 -12   1   8      511.68      519.57     12.33 o
 -11   1   8        1.75        1.52      5.17 o
 -10   1   8     2043.57     1927.56     21.10 o
  -9   1   8      389.31      412.53      8.80 o
  -8   1   8     1243.01     1222.08     12.71 o
  -7   1   8      132.85      145.49      5.89 o
  -6   1   8      710.86      766.95      9.40 o
  -5   1   8      182.63      176.39      6.76 o
  -4   1   8    10196.37    10284.41     93.72 o
  -3   1   8     2523.19     2622.03     24.79 o
  -2   1   8      135.86      173.02      3.52 o
  -1   1   8     1341.13     1564.18     14.40 o
   0   1   8       72.15      103.57      5.10 o
   1   1   8      300.42      398.24      6.84 o
   2   1   8     2321.52     2403.37     23.25 o
   3   1   8       47.21       51.70      5.13 o
   4   1   8     1219.33     1136.37     12.03 o
   5   1   8     3546.28     3584.74     31.46 o
   6   1   8     2060.46     2016.67     18.52 o
   7   1   8       42.77       39.88      3.39 o
   8   1   8      427.66      400.94      7.32 o
   9   1   8      575.65      574.86      9.20 o
  10   1   8       82.19       67.36      5.48 o
  11   1   8      156.43      139.34      7.26 o
  12   1   8      113.33      122.72      8.34 o
  13   1   8      514.55      559.05     14.01 o
  14   1   8      314.95      329.65     22.09 o
  15   1   8       34.79       27.74     11.85 o
  16   1   8       94.52      109.11     10.89 o
  17   1   8       23.74       32.04     10.89 o
  18   1   8       87.81      139.56     17.22 o
 -19   2   8        4.79       20.55     32.73 o
 -18   2   8        2.80       46.81     24.98 o
 -17   2   8      219.82      223.61     10.71 o
 -16   2   8       61.69       51.98      9.14 o
 -15   2   8       13.53       23.36      8.49 o
 -14   2   8      146.17      120.52      8.57 o
 -13   2   8      434.13      454.73     17.01 o
 -12   2   8      631.56      527.51     12.55 o
 -11   2   8      163.24      156.74      6.33 o
 -10   2   8      776.23      748.95     12.04 o
  -9   2   8     1589.30     1664.04     17.12 o
  -8   2   8     1354.55     1175.90     13.72 o
  -7   2   8     1009.50     1025.24     12.37 o
  -6   2   8       43.20       17.06      3.13 o
  -5   2   8     4444.58     4756.46     43.98 o
  -4   2   8     2512.15     2417.34     23.13 o
  -3   2   8     1551.99     1833.78     17.95 o
  -2   2   8     2070.99     2210.18     22.93 o
  -1   2   8       28.55       31.85      3.55 o
   0   2   8    11415.79    11828.18    126.87 o
   1   2   8     7156.86     8196.47     88.43 o
   2   2   8      828.35      669.65      7.96 o
   3   2   8        6.81        9.53      3.01 o
   4   2   8     7341.84     7417.18     67.88 o
   5   2   8      729.19      752.94      9.19 o
   6   2   8      791.36      747.71      9.20 o
   7   2   8       60.25       56.93      3.77 o
   8   2   8     1196.81     1174.86     17.78 o
   9   2   8      436.74      451.41      9.24 o
  10   2   8      768.15      657.76     10.93 o
  11   2   8       30.86       45.67      4.76 o
  12   2   8      186.47      185.57      6.92 o
  13   2   8        0.91        7.42      9.24 o
  14   2   8      752.22      730.74     18.43 o
  15   2   8       15.48       14.78     13.46 o
  16   2   8      220.66      244.37     12.80 o
  17   2   8       63.66       73.40     12.42 o
  18   2   8       14.68       24.60     16.91 o
 -19   3   8       19.07      -13.29     29.81 o
 -18   3   8        4.38       48.74     31.12 o
 -17   3   8      120.10      128.40     11.95 o
 -16   3   8       15.52       23.67     17.78 o
 -15   3   8      269.51      217.58     11.12 o
 -14   3   8      243.51      216.07     10.89 o
 -13   3   8      269.98      267.23     10.45 o
 -12   3   8       40.40       28.91      8.44 o
 -11   3   8       37.27       28.86      6.44 o
 -10   3   8      410.73      379.49     11.09 o
  -9   3   8      302.70      266.80      7.41 o
  -8   3   8       10.44        8.02      3.86 o
  -7   3   8     2555.54     2394.02     28.24 o
  -6   3   8      325.47      285.31      5.95 o
  -5   3   8      601.11      649.37     10.00 o
  -4   3   8     1303.67     1452.40     14.89 o
  -3   3   8     2986.49     2805.89     31.28 o
  -2   3   8      814.92      809.08     11.19 o
  -1   3   8      820.35      825.75     11.39 o
   0   3   8      230.93      343.65      7.16 o
   1   3   8     1920.29     1767.65     20.87 o
   2   3   8      101.32      104.21      4.49 o
   3   3   8      637.60      668.03      9.30 o
   4   3   8     4715.95     4883.05     45.36 o
   5   3   8     1408.85     1381.79     14.60 o
   6   3   8        0.05       -1.62      3.74 o
   7   3   8     1325.88     1349.61     14.44 o
   8   3   8      133.72      125.07      5.09 o
   9   3   8      725.62      715.32     11.61 o
  10   3   8       64.85       54.57      5.77 o
  11   3   8      111.81      108.67      5.81 o
  12   3   8       25.40        8.34      6.84 o
  13   3   8      569.94      527.83     16.32 o
  14   3   8        7.60        4.32     10.50 o
  15   3   8      223.69      258.90     13.85 o
  16   3   8        4.65        5.69     13.35 o
  17   3   8        2.78        6.81     12.05 o
  18   3   8       70.99       79.00     17.48 o
 -18   4   8        0.23      -31.93     31.93 o
 -17   4   8      152.69      188.18     16.14 o
 -16   4   8      252.05      256.37     37.98 o
 -15   4   8      141.66      191.79     21.10 o
 -14   4   8       39.39       43.04     10.16 o
 -13   4   8      217.57      246.64     15.47 o
 -12   4   8       48.38       52.37      9.32 o
 -11   4   8      467.67      443.23     14.25 o
 -10   4   8      183.76      178.11      7.75 o
  -9   4   8     1604.82     1668.37     21.08 o
  -8   4   8      721.56      762.67     10.89 o
  -7   4   8       25.35        9.02      3.94 o
  -6   4   8       64.50       57.43      4.08 o
  -5   4   8      740.69      716.43      9.22 o
  -4   4   8      308.77      337.81      7.61 o
  -3   4   8     1540.30     1566.57     19.12 o
  -2   4   8        0.22       -4.20      4.20 o
  -1   4   8      339.76      366.25      7.72 o
   0   4   8      159.10      282.34      7.27 o
   1   4   8     1075.37     1105.08     14.56 o
   2   4   8      222.54      208.87      8.71 o
   3   4   8        1.12        6.31      4.62 o
   4   4   8     2688.19     3153.73     32.62 o
   5   4   8     1855.09     2008.10     21.79 o
   6   4   8        0.61       -2.03      4.06 o
   7   4   8       33.92       30.65      6.28 o
   8   4   8       27.69       15.34      4.52 o
   9   4   8       44.00       40.80      5.91 o
  10   4   8      287.68      333.97      9.19 o
  11   4   8       42.45       31.41      6.50 o
  12   4   8      305.27      278.09     10.16 o
  13   4   8       33.88       35.98     10.57 o
  14   4   8       98.04      114.80     11.74 o
  15   4   8      158.28      172.70     12.61 o
  16   4   8       10.69       -1.88     12.07 o
  17   4   8       12.85       17.34     12.97 o
  18   4   8       33.41       52.27     32.73 o
 -18   5   8       29.90       50.06     19.06 o
 -17   5   8       52.25       34.23     18.48 o
 -16   5   8        0.16        4.56     15.01 o
 -15   5   8        1.44       -6.54     13.95 o
 -14   5   8        1.02      -10.84     10.84 o
 -13   5   8       30.39       37.83     10.82 o
 -12   5   8       24.07       33.70     10.15 o
 -11   5   8       62.40       60.72      9.68 o
 -10   5   8      303.79      392.67     12.18 o
  -9   5   8      102.71      101.46      7.86 o
  -8   5   8      154.41      186.20      5.41 o
  -7   5   8       15.05        8.48      4.36 o
  -6   5   8       10.66       13.28      4.46 o
  -5   5   8     1433.12     1363.11     17.57 o
  -4   5   8       90.26       98.65      9.47 o
  -3   5   8      659.58      692.09     11.12 o
  -2   5   8      293.17      334.88      8.32 o
  -1   5   8     4709.24     4615.36     51.21 o
   0   5   8      167.05      170.54      5.93 o
   1   5   8     2365.13     2456.86     28.76 o
   2   5   8      502.47      514.92      9.74 o
   3   5   8       27.06       61.64      5.11 o
   4   5   8        2.09       -5.03      5.03 o
   5   5   8     2828.95     2818.80     32.76 o
   6   5   8      182.78      140.65      6.39 o
   7   5   8      188.86      192.62      7.48 o
   8   5   8      147.86      160.20      6.44 o
   9   5   8      587.93      625.89     14.95 o
  10   5   8      124.08      124.27     13.11 o
  11   5   8      562.36      534.70     11.66 o
  12   5   8       11.25       15.84      6.26 o
  13   5   8      142.03      152.66     12.07 o
  14   5   8      239.98      227.92     17.77 o
  15   5   8       57.84       66.44     14.19 o
  16   5   8       41.54       38.47     13.11 o
  17   5   8        5.04      -11.11     13.36 o
 -18   6   8       10.59      -15.26     22.76 o
 -17   6   8       21.29       20.40     14.31 o
 -16   6   8      163.00      181.69     26.54 o
 -15   6   8       55.63       76.56     17.27 o
 -14   6   8        0.90        3.90     18.38 o
 -13   6   8       38.29       65.81     15.31 o
 -12   6   8      150.16      179.36     18.16 o
 -11   6   8      414.83      406.79     25.94 o
 -10   6   8     1059.31      991.43     18.08 o
  -9   6   8      353.24      423.33     12.54 o
  -8   6   8     1949.71     2008.41     25.19 o
  -7   6   8       13.77        8.58      5.37 o
  -6   6   8     1415.48     1338.55     16.51 o
  -5   6   8      647.71      839.11     13.32 o
  -4   6   8      746.09      746.73     12.30 o
  -3   6   8      596.14      659.06     17.36 o
  -2   6   8     2548.45     2540.02     29.99 o
  -1   6   8      905.64     1036.79     14.99 o
   0   6   8     3511.25     3607.75     41.10 o
   1   6   8      772.48      792.61     12.92 o
   2   6   8       81.31       99.03      6.64 o
   3   6   8     1132.63     1260.85     19.21 o
   4   6   8     2602.66     2584.94     34.18 o
   5   6   8      619.55      576.50     11.47 o
   6   6   8     1178.62     1130.99     14.80 o
   7   6   8      197.84      192.83      6.68 o
   8   6   8      510.68      513.06     11.63 o
   9   6   8       51.79       71.55      7.47 o
  10   6   8      408.40      427.69     12.54 o
  11   6   8      233.17      231.10      8.59 o
  12   6   8      157.50      188.08      8.15 o
  13   6   8       23.96       21.37     12.07 o
  14   6   8       21.04       26.03     12.39 o
  15   6   8       40.85       16.45     13.75 o
  16   6   8       18.96       22.77     13.81 o
  17   6   8        1.09       -3.40     14.61 o
 -17   7   8        0.30      -12.94     19.00 o
 -16   7   8        0.96      -14.24     15.18 o
 -15   7   8        6.93       10.61     14.33 o
 -14   7   8       98.43      121.26     46.63 o
 -13   7   8       17.20       31.66     16.28 o
 -12   7   8      185.24      174.70     17.02 o
 -11   7   8      107.92       98.86     15.55 o
 -10   7   8       34.53       52.63     17.98 o
  -9   7   8      567.25      495.56     15.48 o
  -8   7   8      511.48      550.34     12.64 o
  -7   7   8       71.09       94.68      6.63 o
  -6   7   8      166.40      161.64      7.34 o
  -5   7   8        1.07       -6.29      6.29 o
  -4   7   8      225.59      250.39      7.87 o
  -3   7   8      531.31      627.48     11.91 o
  -2   7   8       31.22       17.98      6.30 o
  -1   7   8      858.70      785.88     13.33 o
   0   7   8       99.12       71.74      7.52 o
   1   7   8      718.97      810.52     15.21 o
   2   7   8      145.25      139.88      7.64 o
   3   7   8      490.90      419.79     11.92 o
   4   7   8      154.53      208.21      8.81 o
   5   7   8        1.71        7.53      6.49 o
   6   7   8     1258.18     1127.16     17.00 o
   7   7   8        9.32        4.26      7.41 o
   8   7   8      281.09      234.77     15.78 o
   9   7   8      460.61      484.83     14.19 o
  10   7   8       42.66       29.29      8.29 o
  11   7   8      232.14      209.21      9.22 o
  12   7   8        7.00        3.94      9.41 o
  13   7   8       86.59       71.38     13.00 o
  14   7   8       55.42       48.61     13.66 o
  15   7   8        0.45       -2.10     14.19 o
  16   7   8       30.35       33.70     15.12 o
 -16   8   8        0.40        3.25     16.27 o
 -15   8   8       26.98       26.35     15.81 o
 -14   8   8        4.72        4.87     15.13 o
 -13   8   8       40.98       84.19     18.59 o
 -12   8   8        8.27       -2.21     16.91 o
 -11   8   8       40.20       40.33     20.55 o
 -10   8   8      163.63      150.08     17.13 o
  -9   8   8       73.29       89.31     11.63 o
  -8   8   8     1127.00     1194.05     24.92 o
  -7   8   8      282.45      255.81     10.72 o
  -6   8   8      258.07      186.43      9.36 o
  -5   8   8      124.68       85.04      8.34 o
  -4   8   8      131.58      149.79      8.64 o
  -3   8   8      244.11      233.03      9.64 o
  -2   8   8     1713.18     1628.60     24.35 o
  -1   8   8      168.92      213.97      9.05 o
   0   8   8     1020.51      901.51     17.12 o
   1   8   8       19.64        7.92      9.20 o
   2   8   8      821.95      783.06     17.45 o
   3   8   8       74.38       94.79      7.84 o
   4   8   8       99.00       92.70      8.01 o
   5   8   8      291.84      303.23     14.50 o
   6   8   8      182.63      218.22      8.17 o
   7   8   8        7.16       -7.10      7.77 o
   8   8   8      616.08      609.85     22.24 o
   9   8   8      281.22      286.08     12.06 o
  10   8   8      167.27      187.80     11.41 o
  11   8   8       13.04       12.65     10.48 o
  12   8   8       44.33       53.74     11.93 o
  13   8   8       94.14       87.22     19.59 o
  14   8   8        6.69       -2.76     14.69 o
  15   8   8        0.02      -15.42     15.42 o
 -15   9   8        1.08       -0.46     28.99 o
 -14   9   8       49.23       54.63     16.86 o
 -13   9   8       32.29       23.89     15.91 o
 -12   9   8       75.96      107.53     16.01 o
 -11   9   8       38.24       26.62     14.39 o
 -10   9   8       30.52       10.90     17.52 o
  -9   9   8      236.81      234.07     14.12 o
  -8   9   8      148.86      165.70     12.79 o
  -7   9   8       17.49        9.09     10.91 o
  -6   9   8      138.85      113.24      9.34 o
  -5   9   8       23.17       31.37      8.95 o
  -4   9   8       75.06       95.60      9.69 o
  -3   9   8       47.64       63.19     11.32 o
  -2   9   8      106.45      108.05     10.76 o
  -1   9   8      201.50      178.19     10.63 o
   0   9   8        3.85       15.95      8.20 o
   1   9   8       34.11       33.07      7.95 o
   2   9   8      134.15      161.23      8.85 o
   3   9   8      170.94      170.50      9.28 o
   4   9   8        0.94       -8.08      8.08 o
   5   9   8       42.78       39.46      8.17 o
   6   9   8       46.45       44.79      9.63 o
   7   9   8        4.31       -2.10      9.03 o
   8   9   8      140.62      162.82     11.59 o
   9   9   8       59.07       67.27     11.12 o
  10   9   8        2.02        7.99     12.95 o
  11   9   8       19.68       23.66     17.39 o
  12   9   8        0.72       -4.69     12.15 o
  13   9   8        0.05        5.68     15.25 o
  14   9   8        0.13       -9.81     16.01 o
 -14  10   8       36.94       39.95     21.16 o
 -13  10   8       17.71       -6.33     16.55 o
 -12  10   8        1.82       -5.24     16.40 o
 -11  10   8       15.35       39.40     16.07 o
 -10  10   8       34.12       -3.35     25.07 o
  -9  10   8       11.61       20.06     14.25 o
  -8  10   8       21.07       40.32     11.71 o
  -7  10   8        1.74       -2.57     10.54 o
  -6  10   8       57.63       50.26     10.69 o
  -5  10   8       21.11       15.73      8.98 o
  -4  10   8      557.83      663.08     20.95 o
  -3  10   8       25.69       35.08     10.94 o
  -2  10   8      179.56      185.77      9.72 o
  -1  10   8       18.21       13.13      8.39 o
   0  10   8       88.19       44.21      9.17 o
   1  10   8      131.78      122.99      9.31 o
   2  10   8       34.07       53.53      9.12 o
   3  10   8       34.34       66.94      9.14 o
   4  10   8       84.23      130.01     11.34 o
   5  10   8        1.93       -0.58     10.26 o
   6  10   8       14.21        9.84     10.96 o
   7  10   8        4.82       -3.53     11.18 o
   8  10   8        1.18        5.95     11.72 o
   9  10   8        0.34       -9.39     12.04 o
  10  10   8        0.83      -12.43     12.43 o
  11  10   8        4.89      -13.97     14.88 o
  12  10   8        0.24       -2.10     16.24 o
  13  10   8        4.69        2.55     16.55 o
 -13  11   8        6.15       25.81     18.86 o
 -12  11   8       21.43      -17.18     17.18 o
 -11  11   8       18.93       20.66     17.26 o
 -10  11   8        3.67       21.49     16.49 o
  -9  11   8        1.19      -14.21     18.77 o
  -8  11   8        2.94       13.95     12.67 o
  -7  11   8       43.38       32.51     13.88 o
  -6  11   8       93.22      135.86     12.59 o
  -5  11   8      109.53      137.37     12.36 o
  -4  11   8       10.26       32.52      9.79 o
  -3  11   8      284.95      244.83     14.50 o
  -2  11   8       43.65        5.56      9.34 o
  -1  11   8       80.54       63.87     10.05 o
   0  11   8       20.11       -3.09      9.96 o
   1  11   8       35.63       35.23      9.70 o
   2  11   8       33.08       12.18     10.07 o
   3  11   8       33.26       40.58      9.96 o
   4  11   8       25.30       12.60      9.88 o
   5  11   8       42.54       52.09     13.55 o
   6  11   8        1.52       -1.34     11.81 o
   7  11   8       16.90       19.68     12.12 o
   8  11   8        1.33        2.52     12.76 o
   9  11   8        9.66       27.86     13.36 o
  10  11   8        0.15        9.62     16.90 o
  11  11   8       32.39       25.71     16.61 o
  12  11   8       17.48       -9.85     17.22 o
 -11  12   8       12.86        3.62     18.68 o
 -10  12   8       96.89      132.38     19.03 o
  -9  12   8       13.09       -3.14     17.37 o
  -8  12   8        2.36       18.83     16.76 o
  -7  12   8       97.43       56.69     15.70 o
  -6  12   8       15.82       26.84     15.02 o
  -5  12   8       25.26       23.43     12.48 o
  -4  12   8        2.09        4.66     15.83 o
  -3  12   8       17.07       22.11     10.53 o
  -2  12   8        8.55       -7.13     10.81 o
  -1  12   8        7.47       -4.06     10.85 o
   0  12   8       11.69       10.67     10.72 o
   1  12   8       16.60       21.87     16.47 o
   2  12   8      113.59       91.66     11.51 o
   3  12   8        2.91       22.70     11.10 o
   4  12   8        0.39       -9.92     12.90 o
   5  12   8        2.09       -8.96     12.45 o
   6  12   8       30.31       41.01     15.52 o
   7  12   8        5.26       25.20     15.09 o
   8  12   8        5.87      -12.39     15.70 o
   9  12   8       10.07       -8.25     17.30 o
  10  12   8        3.10      -10.95     21.29 o
  -9  13   8        0.06       32.02     18.96 o
  -8  13   8        7.30       14.07     18.95 o
  -7  13   8       67.98       81.95     17.50 o
  -6  13   8       30.94       60.76     16.93 o
  -5  13   8       33.86       24.35     14.13 o
  -4  13   8        9.96        1.26     14.20 o
  -3  13   8        5.83       -4.36     13.91 o
  -2  13   8        1.91       -1.17     11.74 o
  -1  13   8       13.37       -3.16     11.72 o
   0  13   8        4.42       17.00     11.81 o
   1  13   8      104.92      149.45     12.98 o
   2  13   8        5.08      -11.64     11.64 o
   3  13   8      122.02      146.00     21.20 o
   4  13   8      100.36      117.43     13.97 o
   5  13   8        0.53       -4.71     16.61 o
   6  13   8        0.35       -7.16     16.57 o
   7  13   8        2.59       22.20     17.93 o
   8  13   8        3.68      -10.65     17.70 o
  -5  14   8        0.56      -13.00     17.00 o
  -4  14   8       10.03       27.16     15.74 o
  -3  14   8        0.81       -7.16     16.36 o
  -2  14   8        5.18       11.21     14.80 o
  -1  14   8        4.48       22.53     17.08 o
   0  14   8       20.80       31.79     13.28 o
   1  14   8       66.15      108.94     13.74 o
   2  14   8        9.43       11.39     15.24 o
   3  14   8       27.36       25.34     15.80 o
   4  14   8       16.11       27.04     35.12 o
 -19   0   9       15.67        0.30     32.33 o
 -17   0   9      357.76      367.56     18.17 o
 -15   0   9      196.81      230.37     31.63 o
 -13   0   9     2512.08     2468.51     47.71 o
 -11   0   9       17.90        8.59      6.81 o
  -9   0   9     7902.54     7777.84    109.36 o
  -7   0   9       32.92       35.79      4.57 o
  -5   0   9     9106.65     9020.49    108.92 o
  -3   0   9      725.05      731.49     11.12 o
  -1   0   9     1348.50     1344.11     21.12 o
   1   0   9     2748.65     2672.33     38.95 o
   3   0   9     6863.72     6990.64     84.82 o
   5   0   9     1479.54     1384.23     19.23 o
   7   0   9      249.49      223.78      8.34 o
   9   0   9      101.07      100.29      7.47 o
  11   0   9       19.90       36.71      7.77 o
  13   0   9        5.96       -8.27     11.98 o
  15   0   9        9.65        7.91     13.86 o
  17   0   9       89.21      144.37     30.47 o
 -19   1   9       56.38      118.58     42.05 o
 -18   1   9        9.70       21.67     13.18 o
 -17   1   9       24.55       29.56      9.74 o
 -16   1   9        6.72       -6.22     12.65 o
 -15   1   9       46.34       42.19      8.62 o
 -14   1   9      116.51      144.24      8.95 o
 -13   1   9      475.38      365.45     11.53 o
 -12   1   9      769.26      664.83     13.78 o
 -11   1   9      158.03      155.34      5.76 o
 -10   1   9        4.72        5.47      4.79 o
  -9   1   9        8.15        6.64      7.18 o
  -8   1   9      537.24      534.62      7.70 o
  -7   1   9     2908.38     2896.88     25.86 o
  -6   1   9      340.72      352.16      5.96 o
  -5   1   9      141.30      115.28      3.53 o
  -4   1   9      260.58      289.01      5.73 o
  -3   1   9     1083.93     1008.01     10.21 o
  -2   1   9     1421.02     1649.52     16.38 o
  -1   1   9       53.20       38.32      2.57 o
   0   1   9     5272.79     5469.58     54.44 o
   1   1   9     4374.04     3970.86     37.05 o
   2   1   9     1411.63     1551.30     15.55 o
   3   1   9      631.12      657.72      8.22 o
   4   1   9     3805.51     3844.58     36.03 o
   5   1   9     5966.57     5499.40     50.82 o
   6   1   9      989.45      899.98      9.91 o
   7   1   9      663.45      675.86      8.39 o
   8   1   9      103.84      108.01      4.47 o
   9   1   9     1295.70     1234.98     15.09 o
  10   1   9        2.29       -1.84      5.04 o
  11   1   9       12.61       22.87      5.27 o
  12   1   9       94.43       95.78      6.31 o
  13   1   9      946.12      933.53     17.71 o
  14   1   9       47.36       48.84      9.75 o
  15   1   9       18.86       39.50     10.20 o
  16   1   9       10.92       -3.33     13.59 o
  17   1   9        1.87        6.89     15.79 o
  18   1   9        8.02       -2.91     13.30 o
 -19   2   9       15.66       -2.32     32.33 o
 -18   2   9        5.23      -15.36     15.36 o
 -17   2   9      127.54      148.42     10.75 o
 -16   2   9      160.17      148.40     10.13 o
 -15   2   9      166.22      162.02      9.78 o
 -14   2   9       75.99       54.02      8.87 o
 -13   2   9      412.58      411.92     14.06 o
 -12   2   9        9.49        9.21      7.55 o
 -11   2   9      386.33      374.77      9.54 o
 -10   2   9      160.07      166.54      7.24 o
  -9   2   9     3487.27     3292.98     34.12 o
  -8   2   9      652.97      607.43     11.81 o
  -7   2   9      876.87      817.07     10.55 o
  -6   2   9     1404.29     1423.59     15.94 o
  -5   2   9     1939.65     1764.88     17.66 o
  -4   2   9     6194.08     6663.37     61.16 o
  -3   2   9     1663.41     1550.56     16.92 o
  -2   2   9       46.98       26.74      3.82 o
  -1   2   9      468.61      714.75     10.51 o
   0   2   9     3881.01     4247.82     46.87 o
   1   2   9     5838.49     6513.59     59.85 o
   2   2   9     3210.75     3421.72     32.25 o
   3   2   9    13832.55    14372.58    130.34 o
   4   2   9     6862.40     7210.27     66.17 o
   5   2   9     2357.25     2608.89     25.25 o
   6   2   9     3710.08     3772.52     35.56 o
   7   2   9        9.06        8.53      3.94 o
   8   2   9      390.36      363.90     10.42 o
   9   2   9      319.40      293.67      8.07 o
  10   2   9     2787.46     2791.61     32.39 o
  11   2   9      302.84      292.92      8.79 o
  12   2   9       59.50       71.34      7.18 o
  13   2   9        9.20        8.43      9.96 o
  14   2   9      195.97      243.78     12.22 o
  15   2   9       21.02       23.07     11.35 o
  16   2   9        2.64        0.83     11.66 o
  17   2   9        2.34        9.15     12.62 o
  18   2   9       68.29       68.04     13.70 o
 -19   3   9        2.13       52.27     32.83 o
 -18   3   9       96.21       95.28     31.42 o
 -17   3   9        4.70        8.17     11.18 o
 -16   3   9       30.70       25.68     10.99 o
 -15   3   9       22.69       28.08     10.44 o
 -14   3   9      390.76      447.10     15.14 o
 -13   3   9      108.29      115.08      9.87 o
 -12   3   9       45.90       55.04      9.16 o
 -11   3   9      156.16      116.20      8.97 o
 -10   3   9     1137.53     1161.98     18.18 o
  -9   3   9      262.59      268.26      8.49 o
  -8   3   9      553.10      428.97      9.09 o
  -7   3   9      214.61      225.48      6.17 o
  -6   3   9     2763.42     2819.85     27.09 o
  -5   3   9     1424.01     1517.89     15.78 o
  -4   3   9     3976.96     3860.75     39.21 o
  -3   3   9       95.20       70.63      5.20 o
  -2   3   9     2248.45     2303.64     26.58 o
  -1   3   9     1347.15     1333.72     16.66 o
   0   3   9     4488.43     4453.08     49.17 o
   1   3   9      659.38      447.04      8.50 o
   2   3   9      178.05      211.34      5.14 o
   3   3   9      266.26      224.76      7.84 o
   4   3   9     1814.04     1846.76     18.69 o
   5   3   9      543.76      473.76      7.69 o
   6   3   9      961.85      974.01     11.58 o
   7   3   9      245.71      239.05      5.43 o
   8   3   9      116.59      115.92      5.44 o
   9   3   9       44.04       37.73      5.91 o
  10   3   9        1.20       -5.95      5.95 o
  11   3   9      603.80      590.98     13.00 o
  12   3   9       25.20       18.86      7.42 o
  13   3   9        1.54       13.25     10.22 o
  14   3   9      342.00      328.10     13.72 o
  15   3   9        5.56        4.89     14.00 o
  16   3   9       11.43        7.37     12.35 o
  17   3   9        2.40       -6.70     12.64 o
  18   3   9        3.99        5.14     32.03 o
 -18   4   9        2.98       31.82     31.82 o
 -17   4   9       14.74       23.87     15.54 o
 -16   4   9       10.52       -7.49     11.53 o
 -15   4   9       51.72       73.42     11.51 o
 -14   4   9       55.55       54.93     10.82 o
 -13   4   9      125.11      145.78     10.65 o
 -12   4   9      114.18      112.18     10.10 o
 -11   4   9      396.93      364.07     13.65 o
 -10   4   9      146.19      108.21      7.56 o
  -9   4   9        3.28        3.75      5.59 o
  -8   4   9     1766.85     1822.32     20.48 o
  -7   4   9       10.45        2.48      4.97 o
  -6   4   9       31.05       25.71      4.23 o
  -5   4   9        5.71       13.35      4.41 o
  -4   4   9     3370.72     3570.15     40.10 o
  -3   4   9       35.11       15.59      4.92 o
  -2   4   9     1554.79     1573.35     19.42 o
  -1   4   9      220.32      195.55      5.90 o
   0   4   9     6804.58     6908.71     75.29 o
   1   4   9       44.14       52.80      5.62 o
   2   4   9       38.92       25.11      4.66 o
   3   4   9     2515.37     2525.50     26.75 o
   4   4   9     5844.73     5982.13     59.98 o
   5   4   9       74.38      104.77      6.99 o
   6   4   9      953.34      882.44     11.22 o
   7   4   9      229.75      207.62      6.21 o
   8   4   9      983.48      957.49     13.10 o
   9   4   9      388.19      385.79     14.07 o
  10   4   9     2613.96     2465.44     29.49 o
  11   4   9       20.82       15.84      8.82 o
  12   4   9      274.49      256.04     15.29 o
  13   4   9        1.01        6.08      8.17 o
  14   4   9      101.09      116.70     14.63 o
  15   4   9        6.13       12.32     12.32 o
  16   4   9       49.49       72.77     16.13 o
  17   4   9        3.45      -10.76     13.17 o
 -18   5   9       18.79       -2.01     33.74 o
 -17   5   9        5.87       17.77     17.23 o
 -16   5   9       19.72       10.34     16.27 o
 -15   5   9        0.76      -12.09     12.09 o
 -14   5   9      412.92      471.68     27.08 o
 -13   5   9      128.58      129.60     13.05 o
 -12   5   9      172.47      175.29     13.77 o
 -11   5   9       33.49       16.74      9.90 o
 -10   5   9      465.22      460.49     13.16 o
  -9   5   9      876.16      785.12     15.55 o
  -8   5   9     1383.12     1454.28     17.60 o
  -7   5   9      393.03      311.35      7.10 o
  -6   5   9      698.42      720.76     10.99 o
  -5   5   9      301.15      356.64      9.07 o
  -4   5   9     3488.56     3521.21     39.98 o
  -3   5   9      118.65       93.72      5.62 o
  -2   5   9      173.16      129.35      9.61 o
  -1   5   9      501.80      646.43     11.41 o
   0   5   9     1087.63     1119.87     15.52 o
   1   5   9        3.24       17.22      5.34 o
   2   5   9     1080.97      913.59     13.56 o
   3   5   9      104.46      100.50      5.96 o
   4   5   9        4.36        0.25      4.97 o
   5   5   9       83.58       87.64      6.77 o
   6   5   9      305.50      269.68      7.69 o
   7   5   9      267.81      266.04      8.44 o
   8   5   9       92.56       97.01      6.11 o
   9   5   9       54.33       70.90      9.34 o
  10   5   9       25.62       29.08      7.06 o
  11   5   9        0.71        0.83      6.98 o
  12   5   9        0.15        4.56      6.86 o
  13   5   9        3.40        0.24     11.16 o
  14   5   9        0.80       10.58     12.06 o
  15   5   9       27.00       30.43     13.28 o
  16   5   9        3.28       17.41     13.45 o
  17   5   9        0.59        0.04     14.14 o
 -17   6   9       39.84       64.21     18.44 o
 -16   6   9      113.85      138.28     18.56 o
 -15   6   9      175.66      200.71     18.58 o
 -14   6   9       69.72      110.50     19.74 o
 -13   6   9      191.09      212.19     13.38 o
 -12   6   9       19.46       32.60     11.44 o
 -11   6   9      114.40      133.50     11.97 o
 -10   6   9       13.82       13.36      8.22 o
  -9   6   9      221.98      222.86     10.03 o
  -8   6   9      429.10      451.82     11.29 o
  -7   6   9      524.40      512.89     10.24 o
  -6   6   9     1086.89      961.25     13.48 o
  -5   6   9     1411.40     1433.97     19.02 o
  -4   6   9       55.30       78.91      6.44 o
  -3   6   9       95.25       85.35      9.55 o
  -2   6   9     1371.87     1104.37     16.01 o
  -1   6   9        5.50        0.56      7.25 o
   0   6   9        6.76        9.40      5.87 o
   1   6   9     1397.05     1373.88     18.50 o
   2   6   9     1107.81     1043.23     15.88 o
   3   6   9       14.02       13.69      6.03 o
   4   6   9       21.46       15.48      7.20 o
   5   6   9      267.27      281.41      8.35 o
   6   6   9      642.91      592.44     12.07 o
   7   6   9      376.76      396.41      9.63 o
   8   6   9      998.90      916.39     13.84 o
   9   6   9        8.95       13.20      7.30 o
  10   6   9      126.89      121.84      8.53 o
  11   6   9       22.84       24.49      7.87 o
  12   6   9       40.71       30.19      7.89 o
  13   6   9        7.06       26.99     12.68 o
  14   6   9        2.64        6.77     13.08 o
  15   6   9        9.24       14.18     13.78 o
  16   6   9       15.70       -5.74     14.09 o
 -17   7   9       19.05       25.10     15.98 o
 -16   7   9        2.09      -15.13     15.13 o
 -15   7   9        1.38       17.95     38.02 o
 -14   7   9       89.01      100.33     25.58 o
 -13   7   9      163.54      162.37     17.91 o
 -12   7   9      210.93      221.58     17.22 o
 -11   7   9       43.03       63.11     13.14 o
 -10   7   9       90.37       90.32     11.67 o
  -9   7   9       63.05       81.22     10.38 o
  -8   7   9      909.83      992.72     16.23 o
  -7   7   9      167.44      151.34      7.07 o
  -6   7   9        2.88        0.68      7.64 o
  -5   7   9      159.89      148.29      9.41 o
  -4   7   9      133.27      153.55      7.34 o
  -3   7   9      599.98      612.75     12.32 o
  -2   7   9      771.69      721.76     13.24 o
  -1   7   9      194.17      164.45      7.38 o
   0   7   9       96.22       85.88      6.69 o
   1   7   9       18.02       11.63      6.60 o
   2   7   9      128.34      108.95      8.41 o
   3   7   9      169.61      164.03      8.52 o
   4   7   9      552.00      665.86     14.68 o
   5   7   9     1931.56     1833.34     23.86 o
   6   7   9      643.08      613.72     11.66 o
   7   7   9      126.05      126.16      9.42 o
   8   7   9       62.89       86.35      9.41 o
   9   7   9      364.62      399.12     12.03 o
  10   7   9        2.99       -8.17      8.17 o
  11   7   9      217.58      196.20      9.50 o
  12   7   9       26.16       36.93      8.64 o
  13   7   9       47.12       34.84     13.52 o
  14   7   9       92.98       85.77     21.69 o
  15   7   9       54.48       80.16     16.29 o
  16   7   9       15.03        2.68     15.71 o
 -16   8   9       37.24       41.68     20.92 o
 -15   8   9       11.92        3.00     17.68 o
 -14   8   9        0.38       -4.01     18.85 o
 -13   8   9       96.27      108.17     19.96 o
 -12   8   9       27.34       -4.52     17.43 o
 -11   8   9       59.31       36.21     18.23 o
 -10   8   9        0.72       -9.52     17.52 o
  -9   8   9      266.78      285.92     15.74 o
  -8   8   9        5.24       12.71     11.20 o
  -7   8   9      343.63      334.63     11.20 o
  -6   8   9        5.94        8.74      8.91 o
  -5   8   9      425.87      463.47     13.40 o
  -4   8   9       37.82       12.23      7.97 o
  -3   8   9        3.80       -8.32      8.32 o
  -2   8   9       11.67        4.39      8.35 o
  -1   8   9       49.56       77.45     10.08 o
   0   8   9       10.06       17.77      8.50 o
   1   8   9        8.44       10.34      8.41 o
   2   8   9       26.68       23.28      8.50 o
   3   8   9      601.45      712.19     15.62 o
   4   8   9      716.62      687.02     13.75 o
   5   8   9        1.29       -7.36      7.36 o
   6   8   9      123.17      113.07      7.68 o
   7   8   9       23.54       37.41      8.67 o
   8   8   9       40.84       24.81      9.82 o
   9   8   9       90.58      116.41     13.41 o
  10   8   9       40.24       41.68      9.18 o
  11   8   9        7.32       13.90      9.31 o
  12   8   9       16.66       20.92      9.53 o
  13   8   9        5.79        5.01     14.87 o
  14   8   9        6.79       19.65     15.48 o
  15   8   9       12.05       -9.56     16.06 o
 -15   9   9       12.14       -2.12     17.24 o
 -14   9   9        0.06       -8.71     16.97 o
 -13   9   9       16.75       12.52     16.17 o
 -12   9   9       51.04       52.54     15.52 o
 -11   9   9       18.37      -19.19     23.06 o
 -10   9   9        2.15       -8.78     17.20 o
  -9   9   9        0.94        1.34     12.71 o
  -8   9   9       24.74       27.67     17.32 o
  -7   9   9        3.47       15.88     11.19 o
  -6   9   9        0.93       16.20     11.05 o
  -5   9   9      112.25      127.53     10.05 o
  -4   9   9      119.15       88.47      9.78 o
  -3   9   9      180.18      186.95     10.57 o
  -2   9   9       72.48       67.59     14.07 o
  -1   9   9        1.74       -5.82      9.33 o
   0   9   9        6.77       17.85      9.25 o
   1   9   9      184.44      242.23     11.09 o
   2   9   9      172.12      149.67      9.18 o
   3   9   9       16.47        5.70      8.13 o
   4   9   9       22.09       23.12      8.40 o
   5   9   9       43.28       63.87      8.83 o
   6   9   9        0.45       -9.78      9.78 o
   7   9   9      137.26      106.62     11.17 o
   8   9   9      106.60      104.29     11.40 o
   9   9   9       91.90       99.56     11.70 o
  10   9   9        0.02       -8.75     11.63 o
  11   9   9      293.54      253.34     11.69 o
  12   9   9        3.97       10.64     12.08 o
  13   9   9      116.86      153.48     17.01 o
  14   9   9       20.99       35.05     16.61 o
 -14  10   9       21.58       14.73     20.55 o
 -13  10   9       15.93       26.27     17.21 o
 -12  10   9        0.59      -16.65     16.65 o
 -11  10   9       48.52       34.24     16.27 o
 -10  10   9       12.58        2.09     15.11 o
  -9  10   9      151.00      194.80     16.50 o
  -8  10   9        4.95      -11.85     11.85 o
  -7  10   9      512.83      563.50     24.82 o
  -6  10   9       35.87       25.36     15.45 o
  -5  10   9        8.75       -9.91      9.91 o
  -4  10   9      150.76      161.98     16.15 o
  -3  10   9       30.74       14.74     11.10 o
  -2  10   9      145.44      152.79     10.14 o
  -1  10   9      203.91      261.32     14.75 o
   0  10   9      125.08      103.45     10.03 o
   1  10   9       81.83       88.71      9.58 o
   2  10   9      354.40      374.92     11.58 o
   3  10   9        3.53       -7.88      9.17 o
   4  10   9        5.34        4.06      8.88 o
   5  10   9      112.93      133.90     11.19 o
   6  10   9       19.90        1.13     10.98 o
   7  10   9       85.35       96.84     12.73 o
   8  10   9       50.33       40.52     12.11 o
   9  10   9       73.67      107.04     12.99 o
  10  10   9       18.94       29.97     12.89 o
  11  10   9        1.17       -4.75     12.57 o
  12  10   9       17.40       26.08     16.53 o
  13  10   9       19.22       15.11     16.83 o
 -12  11   9        0.39      -18.19     18.19 o
 -11  11   9       57.82       61.44     18.32 o
 -10  11   9       18.20       28.06     21.14 o
  -9  11   9        7.79        7.76     16.14 o
  -8  11   9       99.48      118.81     13.58 o
  -7  11   9       79.12       95.87     14.85 o
  -6  11   9        3.80        7.73     11.96 o
  -5  11   9        6.47        1.64     11.96 o
  -4  11   9       21.78       30.52     10.06 o
  -3  11   9       13.42      -10.11     10.11 o
  -2  11   9       27.37       37.18      9.89 o
  -1  11   9       13.66        5.34      9.89 o
   0  11   9        0.44        3.09     10.17 o
   1  11   9       43.45       66.59      9.95 o
   2  11   9        0.18        5.19     10.08 o
   3  11   9       51.61       50.07     10.45 o
   4  11   9      115.26      101.67     12.51 o
   5  11   9        0.65       10.08     11.93 o
   6  11   9       21.60       25.44     16.25 o
   7  11   9        5.50       -5.23     12.69 o
   8  11   9       15.22        2.71     13.14 o
   9  11   9        7.27      -12.27     13.83 o
  10  11   9        2.74      -13.53     13.53 o
  11  11   9       70.92       85.05     17.69 o
 -11  12   9       29.24       42.92     19.49 o
 -10  12   9        1.91      -28.32     40.36 o
  -9  12   9       32.43       51.84     18.25 o
  -8  12   9       41.35       49.36     17.75 o
  -7  12   9        8.70        2.20     15.58 o
  -6  12   9        2.92      -11.31     14.98 o
  -5  12   9        2.31        3.40     12.56 o
  -4  12   9       16.27       45.57     12.98 o
  -3  12   9       29.44       44.41     11.17 o
  -2  12   9       35.05       61.03     11.38 o
  -1  12   9       15.65        4.60     10.73 o
   0  12   9       26.94       13.16     10.47 o
   1  12   9        0.19       -2.14     10.77 o
   2  12   9        0.61       -0.07     10.91 o
   3  12   9       39.01        8.37     11.30 o
   4  12   9        0.75        0.71     11.92 o
   5  12   9        6.31        4.36     13.87 o
   6  12   9        1.79        7.62     15.55 o
   7  12   9       12.37       16.36     14.20 o
   8  12   9       13.39       16.00     14.16 o
   9  12   9        2.13      -15.35     15.35 o
  10  12   9        0.18      -33.64     33.64 o
  -8  13   9        0.15       33.80     19.18 o
  -7  13   9       45.89       94.22     18.62 o
  -6  13   9        0.20       -6.53     16.84 o
  -5  13   9       34.33       -9.89     16.83 o
  -4  13   9       10.96        7.76     13.44 o
  -3  13   9        0.33       25.08     13.88 o
  -2  13   9        9.47        1.70     12.21 o
  -1  13   9        1.54       -6.77     11.69 o
   0  13   9       17.08       23.45     14.81 o
   1  13   9        1.31       -1.89     12.11 o
   2  13   9       34.57       35.08     12.78 o
   3  13   9       23.80       48.87     14.17 o
   4  13   9       19.24       44.76     14.55 o
   5  13   9       10.98        7.76     16.54 o
   6  13   9       14.37       18.68     17.00 o
   7  13   9       26.35       38.49     17.34 o
  -5  14   9        0.12       -8.26     18.03 o
  -4  14   9        3.56       16.48     15.68 o
  -3  14   9       24.32        0.67     15.64 o
  -2  14   9        0.14       -4.03     15.38 o
  -1  14   9        0.01      -13.11     13.11 o
   0  14   9        3.96       25.06     13.63 o
   1  14   9        1.09       15.87     15.64 o
   2  14   9       23.72       22.40     16.31 o
   3  14   9       10.45       -3.46     20.51 o
 -18   0  10       39.04       57.70     15.34 o
 -16   0  10        0.97       13.76     20.65 o
 -14   0  10      133.91      180.14     13.62 o
 -12   0  10      493.54      423.78     17.18 o
 -10   0  10       65.05       70.01     10.80 o
  -8   0  10      403.80      392.86     11.12 o
  -6   0  10      268.11      233.71      6.87 o
  -4   0  10     1149.81     1301.95     18.00 o
  -2   0  10       10.82        8.41      5.15 o
   0   0  10     1669.65     1640.45     25.43 o
   2   0  10     4037.16     4490.82     63.93 o
   4   0  10      710.17      711.91     11.92 o
   6   0  10     1381.71     1369.75     19.43 o
   8   0  10     3648.35     3801.79     59.03 o
  10   0  10     2101.51     2180.72     34.02 o
  12   0  10       58.88       50.81      7.75 o
  14   0  10      166.94      187.72     42.46 o
  16   0  10      114.22       91.18     16.57 o
  18   0  10      190.68      217.28     20.09 o
 -19   1  10       16.38       28.94     27.75 o
 -18   1  10       93.54      120.80     30.19 o
 -17   1  10       22.56       26.80     10.64 o
 -16   1  10       53.24       47.28      9.93 o
 -15   1  10       79.57       80.69      9.54 o
 -14   1  10      993.20      964.15     18.14 o
 -13   1  10       75.28       49.82      8.89 o
 -12   1  10      626.71      545.26     13.08 o
 -11   1  10        0.85       -0.54      5.36 o
 -10   1  10     1936.92     1801.92     20.34 o
  -9   1  10       25.12        8.46      4.57 o
  -8   1  10     1457.20     1325.80     14.36 o
  -7   1  10       36.91       38.42      3.59 o
  -6   1  10      301.35      238.58      5.15 o
  -5   1  10     3232.40     3796.43     33.40 o
  -4   1  10     1122.42      996.70     11.98 o
  -3   1  10      346.55      434.64      6.69 o
  -2   1  10     8224.58     8240.50     75.37 o
  -1   1  10      765.08      767.61      9.11 o
   0   1  10     9319.97     9401.13     92.53 o
   1   1  10      145.65      140.49      4.60 o
   2   1  10      162.96      124.05      4.33 o
   3   1  10       55.69       82.49      6.09 o
   4   1  10     4625.17     4331.43     40.52 o
   5   1  10      900.82      983.54     11.44 o
   6   1  10      967.96      969.35     11.41 o
   7   1  10        6.15        9.58      3.92 o
   8   1  10      390.89      307.40      6.56 o
   9   1  10      588.30      648.85     10.67 o
  10   1  10        8.09       -0.54      5.37 o
  11   1  10      138.35      133.13      6.16 o
  12   1  10      111.33      120.94      5.95 o
  13   1  10       14.42        8.78      9.17 o
  14   1  10        9.67       18.65      9.85 o
  15   1  10       22.00       19.25     13.21 o
  16   1  10      281.94      273.61     12.88 o
  17   1  10       17.04       39.80     13.15 o
  18   1  10        0.09      -13.50     13.88 o
 -19   2  10       21.66       29.21     33.44 o
 -18   2  10       15.01       11.34     16.31 o
 -17   2  10      230.29      259.64     12.70 o
 -16   2  10        2.34       12.89     13.66 o
 -15   2  10       59.47       80.93      9.71 o
 -14   2  10      114.01      136.94      9.60 o
 -13   2  10      982.52      974.16     17.95 o
 -12   2  10       30.19       48.93      7.94 o
 -11   2  10       12.31       -5.68      5.99 o
 -10   2  10     1048.51      967.08     14.56 o
  -9   2  10     3036.16     3135.78     36.11 o
  -8   2  10       71.98       80.84      6.76 o
  -7   2  10      557.39      478.26      8.40 o
  -6   2  10       80.55       63.89      4.85 o
  -5   2  10     5030.73     5344.21     49.54 o
  -4   2  10      725.40      707.21      9.67 o
  -3   2  10     7227.96     7650.37     75.86 o
  -2   2  10     1364.09     1510.85     16.79 o
  -1   2  10     1087.48     1055.67     13.92 o
   0   2  10      594.87      605.20      9.21 o
   1   2  10      113.99      169.80      4.23 o
   2   2  10      231.16      286.67      5.91 o
   3   2  10     1087.72     1070.70     12.02 o
   4   2  10      346.91      298.72      9.17 o
   5   2  10     1115.54     1138.56     12.81 o
   6   2  10      406.35      397.22      7.51 o
   7   2  10      295.04      334.81      7.22 o
   8   2  10      625.69      631.69     16.11 o
   9   2  10      217.92      236.49     13.70 o
  10   2  10     1363.55     1256.01     17.36 o
  11   2  10       25.88       12.23      6.51 o
  12   2  10      105.38      126.28      6.61 o
  13   2  10      104.82       99.38     11.90 o
  14   2  10      163.95      190.60     12.61 o
  15   2  10      296.80      279.92     16.64 o
  16   2  10       15.24        2.24     12.23 o
  17   2  10       45.94       72.70     13.48 o
 -18   3  10        9.28       -6.55     19.64 o
 -17   3  10       25.31       14.75     11.41 o
 -16   3  10       11.91        4.97     11.39 o
 -15   3  10      240.02      340.29     20.16 o
 -14   3  10       72.55       80.82     10.67 o
 -13   3  10       20.05       38.82     10.06 o
 -12   3  10        8.75       15.69      9.09 o
 -11   3  10       32.86       18.87     13.09 o
 -10   3  10      919.68      829.02     16.68 o
  -9   3  10      574.48      497.59     11.74 o
  -8   3  10     2036.20     1860.54     29.25 o
  -7   3  10      994.02      956.89     11.46 o
  -6   3  10      194.03      220.46      6.58 o
  -5   3  10      526.46      601.34      9.28 o
  -4   3  10      413.78      384.88      9.10 o
  -3   3  10      381.53      338.82      7.06 o
  -2   3  10      786.73      659.58     10.46 o
  -1   3  10     1085.58     1137.60     15.12 o
   0   3  10      955.36      890.95     12.85 o
   1   3  10      875.91      839.99     12.43 o
   2   3  10       65.83       76.08      4.62 o
   3   3  10      500.92      541.56      8.05 o
   4   3  10      120.41      110.18      4.72 o
   5   3  10     3369.76     3187.11     30.69 o
   6   3  10       46.88       54.17      4.62 o
   7   3  10      837.53      788.88     11.76 o
   8   3  10      277.95      233.58      9.12 o
   9   3  10      805.72      783.13     12.97 o
  10   3  10        1.09       -0.12      8.09 o
  11   3  10        5.15       20.32      7.80 o
  12   3  10       68.36       62.87      8.78 o
  13   3  10       12.27       22.14      8.05 o
  14   3  10       14.28        3.14     11.88 o
  15   3  10       90.86      121.71     13.33 o
  16   3  10        0.16       -1.12     12.73 o
  17   3  10       58.24       36.86     13.97 o
 -18   4  10       17.45       20.48     16.52 o
 -17   4  10      116.14      132.50     13.55 o
 -16   4  10       23.95        6.45     13.01 o
 -15   4  10      162.38      151.47     12.34 o
 -14   4  10      130.94      128.24     11.78 o
 -13   4  10      763.98      738.08     21.61 o
 -12   4  10        2.04       -3.01      9.76 o
 -11   4  10      639.35      570.70     16.14 o
 -10   4  10      142.13      176.34      8.41 o
  -9   4  10     1416.76     1487.89     22.00 o
  -8   4  10      194.29      156.89      5.47 o
  -7   4  10     3063.22     2990.20     29.06 o
  -6   4  10      681.36      615.72      9.96 o
  -5   4  10     4036.32     3865.95     39.77 o
  -4   4  10      346.67      398.27      8.21 o
  -3   4  10      907.97      798.72     14.48 o
  -2   4  10      242.95      280.55      7.92 o
  -1   4  10      852.13      829.90     12.61 o
   0   4  10      158.83      160.17      6.00 o
   1   4  10     3404.29     3539.08     40.09 o
   2   4  10      274.80      286.92      7.62 o
   3   4  10     1767.82     1886.15     20.89 o
   4   4  10     1832.64     1913.82     21.24 o
   5   4  10     2577.78     2569.57     25.50 o
   6   4  10       54.56       62.05      5.02 o
   7   4  10     1082.90     1124.02     15.79 o
   8   4  10      435.89      409.96     11.58 o
   9   4  10        4.38        4.52      6.42 o
  10   4  10      154.68      157.87      7.61 o
  11   4  10      257.21      222.91      8.19 o
  12   4  10        7.42       -6.71      6.71 o
  13   4  10      102.01      103.37      9.17 o
  14   4  10        7.58       -2.93     11.92 o
  15   4  10       12.87       15.00     12.39 o
  16   4  10        2.48        3.59     20.28 o
  17   4  10       32.38        7.85     13.98 o
 -18   5  10        7.76       30.42     33.99 o
 -17   5  10      101.43      107.58     18.30 o
 -16   5  10       18.72       30.32     13.34 o
 -15   5  10       25.42       44.64     12.44 o
 -14   5  10       26.16       35.13     12.27 o
 -13   5  10        3.09        6.31     11.38 o
 -12   5  10       17.36       -0.96     10.93 o
 -11   5  10        0.46        4.93      9.59 o
 -10   5  10        9.84       18.84      8.20 o
  -9   5  10       17.01       29.34      7.74 o
  -8   5  10       88.78       99.00      7.74 o
  -7   5  10      110.62      135.61      6.13 o
  -6   5  10     1013.02     1148.51     14.74 o
  -5   5  10      589.00      584.17     10.04 o
  -4   5  10     1508.63     1447.09     18.99 o
  -3   5  10      146.06      173.92      8.94 o
  -2   5  10      334.79      346.80      9.15 o
  -1   5  10       41.54       15.28      5.67 o
   0   5  10     1941.44     2007.30     24.43 o
   1   5  10      819.71      755.03     12.52 o
   2   5  10       38.05       16.72      5.80 o
   3   5  10      122.85      101.15      6.28 o
   4   5  10       10.62       14.45      5.29 o
   5   5  10     1165.39     1045.07     14.01 o
   6   5  10       18.31       13.81      5.21 o
   7   5  10      465.35      385.56      9.49 o
   8   5  10      133.89      123.31      6.66 o
   9   5  10      224.87      247.63      8.54 o
  10   5  10       56.41       47.67      8.68 o
  11   5  10       65.48       48.37     10.42 o
  12   5  10        0.11        2.27      7.45 o
  13   5  10       61.06       63.38      9.76 o
  14   5  10       12.28       18.19     12.76 o
  15   5  10      118.89      114.72     14.09 o
  16   5  10       83.73       87.93     14.19 o
 -17   6  10        6.80       -7.92     18.65 o
 -16   6  10       33.70       49.10     18.61 o
 -15   6  10       88.38       69.25     17.32 o
 -14   6  10        1.39      -11.09     12.82 o
 -13   6  10       29.35       43.62     12.28 o
 -12   6  10        5.24       -1.39     19.70 o
 -11   6  10      242.89      234.88     13.26 o
 -10   6  10       12.98       -8.54      8.54 o
  -9   6  10      525.64      567.66     14.55 o
  -8   6  10      398.95      390.64     14.30 o
  -7   6  10      525.89      463.49     10.40 o
  -6   6  10       24.79       31.36      5.98 o
  -5   6  10      270.86      324.10      8.74 o
  -4   6  10       54.54       49.43      6.28 o
  -3   6  10       11.98       20.54      6.47 o
  -2   6  10        7.59       17.75      6.21 o
  -1   6  10     1272.65     1467.39     19.67 o
   0   6  10      854.13      783.35     13.40 o
   1   6  10      898.03      814.18     13.66 o
   2   6  10      614.26      557.34     11.74 o
   3   6  10      687.48      656.98     12.36 o
   4   6  10      276.24      302.58      9.33 o
   5   6  10       12.18       14.36      6.69 o
   6   6  10       70.94       48.27      7.20 o
   7   6  10       28.26       36.30      7.18 o
   8   6  10       17.38       23.42      7.52 o
   9   6  10      551.06      541.39     14.05 o
  10   6  10      533.86      543.18     17.09 o
  11   6  10       82.39       82.01      8.47 o
  12   6  10        1.48        0.00      8.09 o
  13   6  10       14.92       14.97     10.28 o
  14   6  10        6.23        8.11     13.67 o
  15   6  10       16.84       10.74     14.11 o
  16   6  10       25.17       42.79     15.47 o
 -16   7  10        9.79       -8.06     19.96 o
 -15   7  10        4.03       43.63     19.13 o
 -14   7  10       28.61        1.36     18.27 o
 -13   7  10       21.20       22.25     16.32 o
 -12   7  10      274.10      303.04     15.58 o
 -11   7  10       15.78       19.18     12.73 o
 -10   7  10      133.53      139.31     12.45 o
  -9   7  10        4.88       -8.97      8.97 o
  -8   7  10      655.78      689.25     19.31 o
  -7   7  10      281.72      268.82      9.05 o
  -6   7  10       51.64       45.38      7.43 o
  -5   7  10       27.14       20.57      6.98 o
  -4   7  10      143.13      128.49      8.72 o
  -3   7  10       37.02       40.07      6.77 o
  -2   7  10      604.02      679.38     13.10 o
  -1   7  10     1289.57     1338.50     20.27 o
   0   7  10     4450.28     4657.63     52.84 o
   1   7  10      404.50      376.38     11.11 o
   2   7  10     1480.84     1341.33     18.88 o
   3   7  10        3.25       -7.62      7.62 o
   4   7  10       18.81        0.11      9.65 o
   5   7  10      359.67      380.28     13.99 o
   6   7  10      426.10      432.09     12.03 o
   7   7  10        3.99       -7.60      7.60 o
   8   7  10       28.33        5.89     13.56 o
   9   7  10      123.99      125.01      8.99 o
  10   7  10       19.78       13.70      8.93 o
  11   7  10      169.88      147.11      9.46 o
  12   7  10       13.38       18.86      9.01 o
  13   7  10      125.56      119.20     11.98 o
  14   7  10        5.07        7.35     13.88 o
  15   7  10        6.10      -14.71     14.97 o
 -16   8  10        1.56       28.53     16.65 o
 -15   8  10        7.10       -0.19     20.76 o
 -14   8  10        1.25        0.82     19.41 o
 -13   8  10       17.26       -6.91     18.70 o
 -12   8  10       11.31       15.72     24.17 o
 -11   8  10        0.03       -6.47     16.24 o
 -10   8  10        3.67      -15.58     15.58 o
  -9   8  10       10.71       13.73     10.21 o
  -8   8  10        4.15       14.06     12.85 o
  -7   8  10        0.16       -0.86     12.51 o
  -6   8  10      320.49      251.98     18.63 o
  -5   8  10        0.33        2.34      7.47 o
  -4   8  10        0.40       -1.96      7.61 o
  -3   8  10       25.37       13.71      7.72 o
  -2   8  10       15.94       -4.57      7.32 o
  -1   8  10      187.34      155.32      9.94 o
   0   8  10       58.70       49.88      8.69 o
   1   8  10        4.24       -3.54     11.88 o
   2   8  10      475.16      437.55     13.96 o
   3   8  10      260.07      251.33     10.47 o
   4   8  10      229.19      228.03     11.40 o
   5   8  10      106.53       80.00      8.81 o
   6   8  10      523.28      501.26     13.63 o
   7   8  10       71.28       65.27      9.17 o
   8   8  10       43.20       39.38     10.58 o
   9   8  10       34.60       33.54     10.74 o
  10   8  10       47.89       28.79      9.43 o
  11   8  10       16.25       14.68     11.95 o
  12   8  10       80.38       71.04     10.93 o
  13   8  10       36.27       42.44     16.09 o
  14   8  10        0.74       -1.74     15.92 o
 -15   9  10       11.55       -5.35     17.91 o
 -14   9  10       40.91       54.45     16.82 o
 -13   9  10       10.27       24.94     20.79 o
 -12   9  10       71.02       53.68     19.76 o
 -11   9  10       15.45        7.56     20.09 o
 -10   9  10      129.12      201.37     19.37 o
  -9   9  10       12.02       14.62     13.25 o
  -8   9  10       83.61       82.60     12.95 o
  -7   9  10        3.79        8.20     10.28 o
  -6   9  10       38.82       41.54     11.58 o
  -5   9  10      116.77      125.19     10.26 o
  -4   9  10      110.20      144.02     10.29 o
  -3   9  10       43.55       29.60      9.81 o
  -2   9  10      727.68      767.58     17.98 o
  -1   9  10       62.40       58.55      9.82 o
   0   9  10       82.53      112.46     14.51 o
   1   9  10       58.28       48.68      9.71 o
   2   9  10      686.50      655.98     26.69 o
   3   9  10        5.11       -5.32      8.57 o
   4   9  10      219.13      236.52     10.16 o
   5   9  10      132.66      118.94      9.43 o
   6   9  10        4.42        5.23      9.21 o
   7   9  10       15.26        8.27     10.91 o
   8   9  10       63.93       83.71     11.56 o
   9   9  10       12.95       11.28     11.36 o
  10   9  10        3.73        0.56     10.21 o
  11   9  10        6.30       17.59     10.70 o
  12   9  10        0.33       -0.91     10.48 o
  13   9  10        1.40       -8.67     17.00 o
 -13  10  10       20.09      -10.31     17.95 o
 -12  10  10       30.73        4.48     17.02 o
 -11  10  10       14.73       -6.20     16.35 o
 -10  10  10        2.02       24.26     19.99 o
  -9  10  10      103.66       84.33     19.74 o
  -8  10  10       74.56       86.57     14.42 o
  -7  10  10      123.92       96.00     16.57 o
  -6  10  10       43.33       49.89     12.60 o
  -5  10  10       33.10       33.18     12.83 o
  -4  10  10      137.00      110.57     12.18 o
  -3  10  10        3.00       -6.40     14.16 o
  -2  10  10       54.15       76.52     11.03 o
  -1  10  10        0.86       -1.42     10.29 o
   0  10  10       63.62       64.40      9.64 o
   1  10  10      144.05      128.89      9.73 o
   2  10  10       51.31       47.69      9.45 o
   3  10  10       38.10       35.72      9.73 o
   4  10  10       19.35       -6.80      9.20 o
   5  10  10        5.67        9.10     11.31 o
   6  10  10        1.20      -10.22     10.22 o
   7  10  10       23.76       20.27     11.95 o
   8  10  10        0.21       -2.58     15.03 o
   9  10  10        4.65       -4.36     12.33 o
  10  10  10       30.20       42.88     12.95 o
  11  10  10        4.08        4.00     11.53 o
  12  10  10        4.40        9.94     17.00 o
 -12  11  10       66.45      131.59     24.63 o
 -11  11  10        0.18      -18.01     18.01 o
 -10  11  10        0.12      -16.20     16.20 o
  -9  11  10       93.56      112.34     17.04 o
  -8  11  10       16.70       11.31     13.35 o
  -7  11  10       47.90       34.07     18.72 o
  -6  11  10        3.68       -3.63     12.31 o
  -5  11  10       90.66      107.75     12.86 o
  -4  11  10      124.08      153.65     11.22 o
  -3  11  10        4.50       -1.64     10.35 o
  -2  11  10       63.52       56.68     10.04 o
  -1  11  10       53.07       44.84     10.37 o
   0  11  10        2.31        2.72     10.49 o
   1  11  10       82.93       66.84     10.37 o
   2  11  10        4.35        3.45     10.00 o
   3  11  10       10.87        3.37     11.34 o
   4  11  10       72.51       74.85     12.75 o
   5  11  10        3.75      -12.15     12.35 o
   6  11  10        0.16       11.71     19.91 o
   7  11  10       63.94       57.29     13.46 o
   8  11  10       25.83       46.28     13.56 o
   9  11  10        3.80        8.96     13.75 o
  10  11  10        5.59       -0.32     13.86 o
  11  11  10        5.95       20.39     18.19 o
 -10  12  10       33.26       15.03     18.89 o
  -9  12  10       17.20       10.74     18.34 o
  -8  12  10       17.97       45.71     20.75 o
  -7  12  10        0.50       -7.77     15.76 o
  -6  12  10       16.25       21.98     15.91 o
  -5  12  10        4.55      -12.81     12.81 o
  -4  12  10        0.36      -12.37     12.37 o
  -3  12  10        4.74       21.90     11.57 o
  -2  12  10       16.27        6.20     10.95 o
  -1  12  10        4.69       -7.62     10.90 o
   0  12  10        8.18        4.52     11.45 o
   1  12  10       47.58       73.85     11.98 o
   2  12  10       57.78       71.28     12.01 o
   3  12  10       73.51       70.77     13.83 o
   4  12  10        0.09        4.59     13.68 o
   5  12  10       28.49       32.90     15.35 o
   6  12  10       11.83       21.26     14.17 o
   7  12  10       14.45       10.07     13.67 o
   8  12  10        0.81       -7.18     14.66 o
   9  12  10        5.82       15.11     15.25 o
  -8  13  10       91.88      107.82     20.14 o
  -7  13  10        0.07       -4.83     22.57 o
  -6  13  10       71.83       93.62     17.89 o
  -5  13  10        1.20       18.25     16.48 o
  -4  13  10        1.52        5.63     14.69 o
  -3  13  10        1.23       -8.00     14.09 o
  -2  13  10        7.75       -1.42     13.30 o
  -1  13  10        0.04        8.35     12.60 o
   0  13  10        4.57       11.14     11.97 o
   1  13  10       14.49        5.07     12.53 o
   2  13  10        9.22       -8.23     14.54 o
   3  13  10        1.92       -0.53     14.59 o
   4  13  10        5.67      -13.28     14.89 o
   5  13  10        8.90        9.05     16.54 o
   6  13  10       25.39       21.59     15.33 o
  -3  14  10        4.07        7.54     15.97 o
  -2  14  10        5.01       -6.88     15.56 o
  -1  14  10        2.17      -13.33     13.71 o
   0  14  10        0.25      -13.95     13.95 o
   1  14  10       10.01       -6.94     15.79 o
   2  14  10        0.09        3.38     15.53 o
 -19   0  11        5.37      -31.52     31.52 o
 -17   0  11      122.58       95.67     41.25 o
 -15   0  11      119.03      132.09     20.95 o
 -13   0  11      787.45      785.41     22.77 o
 -11   0  11      177.68      142.06      8.81 o
  -9   0  11     1003.13      958.84     18.10 o
  -7   0  11     2752.72     2636.29     33.97 o
  -5   0  11    18682.24    18686.41    224.09 o
  -3   0  11    16259.73    16749.97    201.12 o
  -1   0  11    11482.74    11057.63    153.70 o
   1   0  11       55.54       85.71      6.48 o
   3   0  11     6075.53     5804.97     82.17 o
   5   0  11     3386.38     3379.31     42.73 o
   7   0  11      390.99      383.51      9.99 o
   9   0  11      644.25      596.32     14.73 o
  11   0  11      574.12      618.84     15.76 o
  13   0  11     1001.71     1016.48     27.32 o
  15   0  11      373.97      377.89     19.11 o
  17   0  11        1.42        5.51     25.63 o
 -19   1  11       45.17       59.13     22.79 o
 -18   1  11       92.76      108.72     11.85 o
 -17   1  11        6.41       -8.70     14.65 o
 -16   1  11        1.84        9.96     10.21 o
 -15   1  11      634.02      638.03     15.92 o
 -14   1  11      254.06      255.98     10.65 o
 -13   1  11      163.42      191.70     13.04 o
 -12   1  11      261.54      259.67      9.58 o
 -11   1  11       47.27       63.33      5.97 o
 -10   1  11       57.82       57.52      5.59 o
  -9   1  11       36.77       32.82      5.35 o
  -8   1  11       46.75       42.78      4.05 o
  -7   1  11     2146.05     1973.98     18.62 o
  -6   1  11     1293.67     1385.31     13.78 o
  -5   1  11      461.17      540.64     10.65 o
  -4   1  11      172.08      169.76      4.71 o
  -3   1  11      136.88      204.18      4.93 o
  -2   1  11      150.52      135.19      4.97 o
  -1   1  11       94.57      125.45      6.13 o
   0   1  11      206.86      195.51      6.89 o
   1   1  11     1413.44     1409.98     16.13 o
   2   1  11     2376.91     2455.47     23.96 o
   3   1  11        8.08        6.11      3.67 o
   4   1  11      128.75      160.50      5.92 o
   5   1  11      593.62      576.59      8.61 o
   6   1  11      441.34      425.87      8.79 o
   7   1  11      134.69      139.09      5.18 o
   8   1  11        2.25        6.48      4.71 o
   9   1  11      433.76      415.84      9.42 o
  10   1  11       11.36       12.03      6.07 o
  11   1  11       49.38       28.89      6.19 o
  12   1  11      214.22      237.46      9.89 o
  13   1  11       55.64       42.28     10.16 o
  14   1  11       10.55        9.32     10.60 o
  15   1  11       86.37       83.75     12.86 o
  16   1  11       11.19       10.20     12.93 o
  17   1  11       34.74       70.12     25.09 o
 -18   2  11       18.39       23.84     35.21 o
 -17   2  11        4.14       13.19     12.02 o
 -16   2  11       61.88       74.07     11.90 o
 -15   2  11       31.70       28.28      9.82 o
 -14   2  11       15.55       50.85      9.57 o
 -13   2  11      283.06      267.59     10.45 o
 -12   2  11       63.08       66.84      8.60 o
 -11   2  11        6.32       -6.55      6.55 o
 -10   2  11       26.36       39.97      6.06 o
  -9   2  11       21.89       38.18     15.41 o
  -8   2  11       55.08       47.19      5.31 o
  -7   2  11     1335.10     1227.76     14.91 o
  -6   2  11      867.30      887.15     11.89 o
  -5   2  11     3767.98     3744.23     38.38 o
  -4   2  11      443.84      489.71      8.26 o
  -3   2  11     2898.25     3035.26     31.51 o
  -2   2  11      462.74      426.36      7.13 o
  -1   2  11     2617.28     2490.79     26.33 o
   0   2  11      579.47      590.24      9.15 o
   1   2  11     2186.63     2279.61     22.47 o
   2   2  11     1740.81     1726.42     17.71 o
   3   2  11     2685.75     2617.02     25.58 o
   4   2  11      247.45      312.17      6.73 o
   5   2  11     2002.93     1889.81     19.42 o
   6   2  11     1044.80     1080.91     12.72 o
   7   2  11      241.93      205.58      5.73 o
   8   2  11      701.17      726.08     11.37 o
   9   2  11       40.24       45.47      6.50 o
  10   2  11       20.41       15.96      6.45 o
  11   2  11      488.15      476.17     11.14 o
  12   2  11       15.76       17.78      6.53 o
  13   2  11      102.71       88.48      8.63 o
  14   2  11      227.80      262.97     19.91 o
  15   2  11       80.46       88.28     17.84 o
  16   2  11       32.51       44.25     13.21 o
  17   2  11       14.69       30.71     14.01 o
 -18   3  11      149.49      163.63     13.90 o
 -17   3  11        8.27       22.24     16.09 o
 -16   3  11       52.65       24.13     13.49 o
 -15   3  11       28.54       41.09     13.98 o
 -14   3  11      562.02      579.49     17.89 o
 -13   3  11       69.50       52.91     10.90 o
 -12   3  11      300.67      252.65     13.60 o
 -11   3  11        9.06       13.47      9.05 o
 -10   3  11     1343.65     1385.63     21.21 o
  -9   3  11       15.41        1.34      6.93 o
  -8   3  11     2097.85     1910.28     21.31 o
  -7   3  11      205.92      205.79      5.83 o
  -6   3  11     3160.24     3174.07     33.14 o
  -5   3  11      649.61      692.51     10.36 o
  -4   3  11     1481.25     1373.26     16.05 o
  -3   3  11      107.45      119.29      5.05 o
  -2   3  11     1345.71     1474.63     18.83 o
  -1   3  11        3.51       -0.99      4.93 o
   0   3  11     4165.45     4400.26     49.12 o
   1   3  11       11.31        1.57      5.18 o
   2   3  11      858.04      865.50     10.70 o
   3   3  11      414.04      489.67      8.09 o
   4   3  11     2597.93     2571.97     25.40 o
   5   3  11       13.09       21.17      4.68 o
   6   3  11     1564.51     1614.29     17.31 o
   7   3  11       20.80       18.75      4.90 o
   8   3  11      881.65      867.08     12.67 o
   9   3  11        1.14       -6.83      6.83 o
  10   3  11      244.94      235.24      8.08 o
  11   3  11        0.76        1.75      7.14 o
  12   3  11      538.46      538.33     12.18 o
  13   3  11        4.43        3.62      8.72 o
  14   3  11       15.31       -2.26     11.81 o
  15   3  11       10.93       18.48     24.01 o
  16   3  11      202.29      193.87     14.58 o
  17   3  11       21.57       19.52     22.81 o
 -18   4  11       38.44       61.75     13.91 o
 -17   4  11       39.71       41.76     13.66 o
 -16   4  11       11.69       53.25     13.08 o
 -15   4  11       35.70       27.17     12.41 o
 -14   4  11       77.92       82.68     11.97 o
 -13   4  11       79.14       91.35     11.44 o
 -12   4  11       97.39       99.55     11.04 o
 -11   4  11        4.23       -5.10     10.01 o
 -10   4  11      493.96      489.10     13.25 o
  -9   4  11        6.56        4.08      7.29 o
  -8   4  11       40.79       59.95      6.45 o
  -7   4  11       37.17       52.91      5.55 o
  -6   4  11     1067.92     1050.34     13.82 o
  -5   4  11       26.25       25.32      5.09 o
  -4   4  11      334.94      312.38      8.70 o
  -3   4  11       70.28       49.07      5.55 o
  -2   4  11        2.86       17.89      5.52 o
  -1   4  11       19.89        5.33      5.02 o
   0   4  11        3.11       -0.98      5.52 o
   1   4  11      171.46      168.97      6.50 o
   2   4  11      130.25      171.26      5.55 o
   3   4  11      236.11      216.78      6.43 o
   4   4  11      108.67      101.42      5.17 o
   5   4  11      571.85      605.67      9.57 o
   6   4  11      183.42      158.17      5.74 o
   7   4  11       22.89       17.54      5.41 o
   8   4  11      210.95      183.26      8.12 o
   9   4  11      322.80      245.74      8.43 o
  10   4  11      316.47      316.16      9.47 o
  11   4  11      101.27       81.78      7.54 o
  12   4  11       75.05       89.83      7.77 o
  13   4  11        7.54        2.57      9.03 o
  14   4  11      112.58      110.83     13.26 o
  15   4  11       32.27       18.25     13.27 o
  16   4  11       11.36       22.26     13.84 o
 -17   5  11       14.01       33.17     14.71 o
 -16   5  11       20.93        2.89     13.47 o
 -15   5  11       35.56       52.25     16.98 o
 -14   5  11       42.80       61.10     12.49 o
 -13   5  11       15.81       14.20     11.89 o
 -12   5  11      299.66      271.58     13.24 o
 -11   5  11        3.08       27.94     10.83 o
 -10   5  11     1031.28      990.78     18.14 o
  -9   5  11        8.56       -7.44      8.16 o
  -8   5  11     1600.71     1511.82     20.46 o
  -7   5  11       54.07       46.32      5.95 o
  -6   5  11      125.22      138.29      6.23 o
  -5   5  11       30.54       69.18      5.94 o
  -4   5  11     1608.47     1650.11     21.36 o
  -3   5  11       37.77       12.40      6.00 o
  -2   5  11     3034.94     2839.19     33.21 o
  -1   5  11     1428.03     1471.22     19.61 o
   0   5  11     3158.38     3037.77     35.39 o
   1   5  11       32.99       13.26      7.32 o
   2   5  11     1327.00     1273.81     17.60 o
   3   5  11       90.90       91.44      5.96 o
   4   5  11     1047.80     1191.64     15.28 o
   5   5  11      956.28      861.43     12.69 o
   6   5  11     1067.00      995.38     12.98 o
   7   5  11      691.46      669.19     11.83 o
   8   5  11      132.06      144.89      9.13 o
   9   5  11       36.72       48.04      9.46 o
  10   5  11      659.10      635.75     18.26 o
  11   5  11       13.96        2.88      7.75 o
  12   5  11      326.01      317.84      9.83 o
  13   5  11        0.80        2.54      9.79 o
  14   5  11        4.51       -6.79     17.13 o
  15   5  11       89.37       77.45     14.23 o
  16   5  11        7.08       16.87     14.47 o
 -17   6  11        9.42       17.87     19.29 o
 -16   6  11        6.54       -2.45     21.65 o
 -15   6  11        1.00        2.70     14.00 o
 -14   6  11       59.98       75.16     18.76 o
 -13   6  11       31.34        9.85     12.63 o
 -12   6  11      125.68      113.57     13.13 o
 -11   6  11      638.94      669.62     19.72 o
 -10   6  11        1.81       11.60      9.19 o
  -9   6  11       48.89       45.69      9.30 o
  -8   6  11       33.74       36.24      7.44 o
  -7   6  11       26.23       28.74      6.82 o
  -6   6  11        1.77        7.68      6.12 o
  -5   6  11      733.79      686.85     12.89 o
  -4   6  11     1492.88     1378.06     19.16 o
  -3   6  11     2228.43     2197.65     27.24 o
  -2   6  11      543.37      623.63     12.33 o
  -1   6  11      523.22      547.75     15.59 o
   0   6  11      291.42      309.72      8.80 o
   1   6  11       20.09       27.77      6.90 o
   2   6  11      432.40      341.04      9.23 o
   3   6  11      304.51      323.84      9.07 o
   4   6  11        0.35       -6.03      6.03 o
   5   6  11      223.59      212.44      7.41 o
   6   6  11      116.16       98.80      7.67 o
   7   6  11      133.81      179.60      7.71 o
   8   6  11       26.86       21.04      8.01 o
   9   6  11       88.15       71.26      8.28 o
  10   6  11        0.46       14.21      8.52 o
  11   6  11       24.12       24.90     10.52 o
  12   6  11      125.79      122.54      9.08 o
  13   6  11       64.07       69.59     11.37 o
  14   6  11       11.33       14.71     13.77 o
  15   6  11        4.48      -12.83     17.65 o
 -16   7  11        1.80       11.13     22.46 o
 -15   7  11       42.07       26.59     19.79 o
 -14   7  11        0.09      -11.72     18.38 o
 -13   7  11       19.60       13.21     13.52 o
 -12   7  11        3.05      -11.99     14.96 o
 -11   7  11      107.75      151.37     13.73 o
 -10   7  11        1.85       -5.24     12.28 o
  -9   7  11        5.82       -3.48      9.70 o
  -8   7  11        0.60       12.77      9.56 o
  -7   7  11       92.31      116.46      8.47 o
  -6   7  11       40.30       39.95      7.01 o
  -5   7  11       98.70       95.86      7.99 o
  -4   7  11      414.74      450.71     12.32 o
  -3   7  11      433.34      478.38     12.09 o
  -2   7  11      786.60      750.27     14.38 o
  -1   7  11     1061.29     1047.37     16.92 o
   0   7  11      620.61      639.06     13.40 o
   1   7  11       34.07       27.69      7.31 o
   2   7  11      592.05      511.92     16.17 o
   3   7  11      219.59      223.93      8.66 o
   4   7  11      163.97      190.65     10.03 o
   5   7  11      872.12      722.21     14.03 o
   6   7  11       19.34       20.95      7.93 o
   7   7  11       94.59       57.85     12.70 o
   8   7  11       26.87       24.33      8.63 o
   9   7  11       40.87       40.12      8.96 o
  10   7  11       12.64       18.84      9.18 o
  11   7  11       28.46       13.97      9.08 o
  12   7  11        0.28       -1.85      9.21 o
  13   7  11        5.97       -0.53     11.44 o
  14   7  11        5.22       -6.30     14.99 o
  15   7  11       22.56       31.15     15.83 o
 -15   8  11       44.05       37.85     21.68 o
 -14   8  11        5.15      -19.52     19.52 o
 -13   8  11       83.20       84.06     19.80 o
 -12   8  11        8.50        4.94     17.44 o
 -11   8  11       90.14       69.40     18.11 o
 -10   8  11       50.35       80.91     16.08 o
  -9   8  11      202.39      223.30     11.96 o
  -8   8  11      144.32      120.75     10.87 o
  -7   8  11      267.00      250.86      9.89 o
  -6   8  11       62.82       71.28      8.60 o
  -5   8  11      346.32      437.19     12.25 o
  -4   8  11        0.70       -7.92      7.92 o
  -3   8  11      691.32      596.19     15.59 o
  -2   8  11      169.70      177.47      8.76 o
  -1   8  11      330.81      340.09      9.88 o
   0   8  11        5.37        9.90      8.23 o
   1   8  11      817.06      813.33     17.77 o
   2   8  11       61.98       43.30      9.21 o
   3   8  11      276.33      335.98     14.24 o
   4   8  11        2.05       -9.46      9.46 o
   5   8  11        5.10       10.29      8.57 o
   6   8  11       22.67       27.56      8.94 o
   7   8  11      212.07      229.06     11.89 o
   8   8  11       38.37       30.30     10.68 o
   9   8  11       57.99       67.19      9.88 o
  10   8  11        0.08       -9.85      9.85 o
  11   8  11       10.33       16.62     10.13 o
  12   8  11        0.31        7.35     10.22 o
  13   8  11       80.39      125.27     13.08 o
  14   8  11        0.10       17.08     16.03 o
 -14   9  11       13.64       11.48     21.88 o
 -13   9  11       17.49       16.55     21.27 o
 -12   9  11       41.38       32.55     20.35 o
 -11   9  11        1.10       -2.84     23.72 o
 -10   9  11       60.15       71.56     20.24 o
  -9   9  11       20.48       -9.06     16.77 o
  -8   9  11       43.25       54.17     12.95 o
  -7   9  11        3.80        9.01     10.75 o
  -6   9  11       10.18       12.90     11.85 o
  -5   9  11       15.56       10.23      9.62 o
  -4   9  11        6.20       -2.40     11.43 o
  -3   9  11        2.15      -12.49     12.49 o
  -2   9  11        0.87        7.83      9.36 o
  -1   9  11      394.61      391.15     17.03 o
   0   9  11       35.42       27.78      9.52 o
   1   9  11       28.30       50.47     10.44 o
   2   9  11       96.34       83.13     10.65 o
   3   9  11       26.29        4.48     10.13 o
   4   9  11       49.71       58.68      9.33 o
   5   9  11       36.66       29.00     10.77 o
   6   9  11        5.05       -3.45     12.72 o
   7   9  11      244.28      166.41     18.71 o
   8   9  11       23.67       32.95     14.32 o
   9   9  11        0.59      -13.65     13.65 o
  10   9  11       27.76       25.92     10.53 o
  11   9  11        2.71       -3.47     10.99 o
  12   9  11        0.72       12.00     12.19 o
  13   9  11        1.17        1.68     17.04 o
 -13  10  11       43.36        9.06     17.67 o
 -12  10  11       41.33       42.75     17.36 o
 -11  10  11       11.59        3.71     21.08 o
 -10  10  11        0.82       17.12     19.80 o
  -9  10  11        2.47       -8.40     20.39 o
  -8  10  11        8.73       19.90     14.73 o
  -7  10  11        0.56       -6.38     13.94 o
  -6  10  11        0.56        4.42     13.41 o
  -5  10  11       17.16       37.94     13.47 o
  -4  10  11       54.50       58.26     11.38 o
  -3  10  11        0.98       17.62     11.04 o
  -2  10  11       11.53        9.48     10.44 o
  -1  10  11       19.89       27.46     17.39 o
   0  10  11        4.32       -4.30     10.79 o
   1  10  11      264.80      318.18     13.33 o
   2  10  11        9.93       18.64      9.78 o
   3  10  11       17.71       37.84      9.93 o
   4  10  11       27.97       23.21      9.88 o
   5  10  11       76.43       81.20     11.86 o
   6  10  11       31.98       13.08     12.23 o
   7  10  11       35.58       40.86     12.49 o
   8  10  11        0.19       24.86     12.61 o
   9  10  11       24.86        9.80     12.99 o
  10  10  11        7.63       -3.58     11.75 o
  11  10  11        6.27        1.31     11.60 o
  12  10  11       16.15       15.45     13.95 o
 -12  11  11        8.19       40.39     35.95 o
 -11  11  11        0.24       -7.99     18.16 o
 -10  11  11       61.57       39.04     17.75 o
  -9  11  11        9.23       14.25     17.39 o
  -8  11  11       58.63       70.26     16.97 o
  -7  11  11        0.23        9.59     14.61 o
  -6  11  11       18.57       20.22     15.66 o
  -5  11  11        2.01      -13.24     13.24 o
  -4  11  11       31.25       30.35     12.83 o
  -3  11  11       62.69       88.07     11.44 o
  -2  11  11      149.95      186.05     13.06 o
  -1  11  11       48.46       54.26     10.75 o
   0  11  11        0.78        0.86     10.26 o
   1  11  11        3.27        0.47     10.49 o
   2  11  11       69.31       70.65     10.94 o
   3  11  11        0.66      -10.53     10.53 o
   4  11  11       33.08       22.80     11.95 o
   5  11  11        0.26       -3.77     12.16 o
   6  11  11        0.37       22.40     15.32 o
   7  11  11       13.18        0.70     13.49 o
   8  11  11       63.16       66.81     13.86 o
   9  11  11       17.08       14.14     13.91 o
  10  11  11       16.75       -4.87     14.96 o
 -10  12  11        2.00      -17.16     19.76 o
  -9  12  11        0.53       -7.76     21.17 o
  -8  12  11       32.90       12.58     18.54 o
  -7  12  11        3.35        9.60     16.33 o
  -6  12  11        0.04        6.11     16.31 o
  -5  12  11        8.16       -7.36     15.06 o
  -4  12  11       52.60       70.70     16.22 o
  -3  12  11       56.19       46.82     12.10 o
  -2  12  11       51.51       73.91     23.81 o
  -1  12  11        0.82       -9.55     11.20 o
   0  12  11        1.99       -8.52     11.45 o
   1  12  11        0.60        6.79     11.70 o
   2  12  11        8.85       10.34     11.38 o
   3  12  11        9.75        5.86     13.44 o
   4  12  11        4.36       10.37     13.85 o
   5  12  11        9.21        9.65     16.20 o
   6  12  11        2.86      -12.57     14.07 o
   7  12  11       12.99        1.17     14.38 o
   8  12  11        8.08        0.58     14.60 o
  -7  13  11       24.92       -5.85     24.30 o
  -6  13  11       32.18       38.18     17.90 o
  -5  13  11       49.45       53.11     17.99 o
  -4  13  11        0.70      -14.32     14.32 o
  -3  13  11        6.50      -14.49     14.49 o
  -2  13  11        1.49        9.77     16.54 o
  -1  13  11        1.97        1.79     16.11 o
   0  13  11       81.44       83.91     13.05 o
   1  13  11       62.13       64.54     17.04 o
   2  13  11       66.37       72.89     16.35 o
   3  13  11       21.56       32.08     14.76 o
   4  13  11        2.77       -6.95     15.15 o
   5  13  11        6.15       28.06     32.56 o
   6  13  11        0.79       -0.50     15.32 o
 -18   0  12      255.16      346.24     20.22 o
 -16   0  12      315.96      350.96     18.39 o
 -14   0  12      275.94      346.27     16.58 o
 -12   0  12      312.79      315.63     15.07 o
 -10   0  12     1565.51     1654.09     38.95 o
  -8   0  12      308.12      276.44      8.65 o
  -6   0  12     2367.28     2171.71     28.78 o
  -4   0  12      231.19      253.17      7.20 o
  -2   0  12     4209.67     4127.20     68.03 o
   0   0  12       97.75      107.46      7.27 o
   2   0  12      579.80      738.81     15.18 o
   4   0  12     3096.12     3197.60     47.29 o
   6   0  12     4655.01     4545.59     56.78 o
   8   0  12        2.81       -8.13      8.13 o
  10   0  12      368.01      326.63     11.49 o
  12   0  12      203.77      207.70     10.94 o
  14   0  12      304.54      365.84     19.15 o
  16   0  12        0.97        3.38     17.94 o
 -18   1  12      254.14      294.18     13.85 o
 -17   1  12        0.30       -9.92     11.16 o
 -16   1  12        7.26        2.44     10.70 o
 -15   1  12       84.57       99.17     10.79 o
 -14   1  12      409.06      361.49     11.83 o
 -13   1  12        4.52        9.71      8.75 o
 -12   1  12       44.77       43.76     11.40 o
 -11   1  12      669.80      619.07     11.02 o
 -10   1  12      986.85      912.10     13.17 o
  -9   1  12       31.93       31.16      5.56 o
  -8   1  12     2635.33     2618.19     24.19 o
  -7   1  12      774.55      767.31      9.65 o
  -6   1  12     2990.18     2937.78     28.55 o
  -5   1  12      657.19      632.67      9.00 o
  -4   1  12      135.51      138.12      5.63 o
  -3   1  12       38.96       29.57      3.77 o
  -2   1  12     5826.83     5634.34     52.39 o
  -1   1  12       36.49       52.67      7.03 o
   0   1  12     1132.63     1083.03     14.92 o
   1   1  12        7.34        7.33      4.54 o
   2   1  12     1390.69     1435.43     16.98 o
   3   1  12     1447.35     1620.11     17.07 o
   4   1  12     1248.14     1234.14     13.87 o
   5   1  12      351.70      418.97      8.01 o
   6   1  12      141.20      158.60      6.90 o
   7   1  12      228.33      202.71      5.94 o
   8   1  12      918.38      950.37     15.06 o
   9   1  12       39.85       44.19      6.86 o
  10   1  12     1066.55     1060.72     15.91 o
  11   1  12      287.42      260.78      8.51 o
  12   1  12     1396.77     1328.87     18.96 o
  13   1  12      243.41      253.52     12.97 o
  14   1  12       18.80      -11.80     11.80 o
  15   1  12       36.77       41.91     20.70 o
  16   1  12      123.29      116.75     14.64 o
  17   1  12        1.39        1.90     14.33 o
 -18   2  12       90.60      130.83     27.66 o
 -17   2  12        3.29       -6.55     12.52 o
 -16   2  12      112.99      138.88     13.23 o
 -15   2  12        5.44       35.78     11.51 o
 -14   2  12       81.80       87.19     11.45 o
 -13   2  12      179.64      146.83     16.01 o
 -12   2  12      535.31      486.01     16.07 o
 -11   2  12        9.71        5.44      7.54 o
 -10   2  12      295.87      299.83     11.62 o
  -9   2  12      268.95      263.34      8.08 o
  -8   2  12      665.01      593.20     10.71 o
  -7   2  12      164.40      159.09      6.76 o
  -6   2  12     2070.07     1932.15     19.91 o
  -5   2  12     1433.27     1458.20     15.76 o
  -4   2  12      203.56      191.94      7.22 o
  -3   2  12      460.02      474.24      7.89 o
  -2   2  12      462.70      397.16      7.12 o
  -1   2  12     4059.08     3884.69     36.84 o
   0   2  12      597.43      656.24     15.54 o
   1   2  12       14.41       20.96      4.86 o
   2   2  12      244.49      218.32      5.26 o
   3   2  12     1375.12     1499.99     16.17 o
   4   2  12      120.05      123.10      5.10 o
   5   2  12     1751.96     1790.74     18.81 o
   6   2  12       11.79       11.66      5.29 o
   7   2  12      238.11      253.58      9.65 o
   8   2  12        9.60        7.78      6.38 o
   9   2  12     1114.85     1126.75     16.80 o
  10   2  12        1.74       -1.52      6.99 o
  11   2  12      403.01      415.77     10.83 o
  12   2  12        0.31       -7.09      7.09 o
  13   2  12       30.42       40.46      8.92 o
  14   2  12       90.82       70.02     12.84 o
  15   2  12       97.36      105.44     13.34 o
  16   2  12        9.70       11.96     13.77 o
  17   2  12        4.71      -14.23     14.23 o
 -18   3  12        3.87       20.43     16.30 o
 -17   3  12       33.77       39.01     13.33 o
 -16   3  12        8.96       13.80     12.45 o
 -15   3  12      363.50      409.24     15.17 o
 -14   3  12        0.01      -10.78     10.78 o
 -13   3  12      248.61      256.63     12.63 o
 -12   3  12        6.07       -3.17     10.07 o
 -11   3  12      709.44      712.15     18.22 o
 -10   3  12      196.16      147.42      8.80 o
  -9   3  12       61.55       45.74      7.64 o
  -8   3  12      259.26      249.29      8.15 o
  -7   3  12     2366.76     2352.79     25.64 o
  -6   3  12        7.77        1.28      4.98 o
  -5   3  12     1119.62     1049.08     13.68 o
  -4   3  12      239.01      235.39      7.22 o
  -3   3  12      753.24      765.75     10.95 o
  -2   3  12       88.47       49.91      5.65 o
  -1   3  12      401.65      358.89     11.22 o
   0   3  12      832.81      760.94     11.43 o
   1   3  12        1.78       -3.34      3.97 o
   2   3  12        4.98        4.23      4.14 o
   3   3  12     2013.24     2118.73     21.63 o
   4   3  12      187.38      171.12      5.60 o
   5   3  12      282.23      274.06      6.64 o
   6   3  12      601.36      573.37      9.62 o
   7   3  12       13.50        6.61      8.60 o
   8   3  12       37.26       35.89      6.93 o
   9   3  12        1.63       -0.67      7.08 o
  10   3  12      253.40      251.87      8.58 o
  11   3  12       48.83       45.73      7.74 o
  12   3  12       35.69       30.57      7.55 o
  13   3  12       20.39       19.89      9.93 o
  14   3  12       31.06       31.62     13.91 o
  15   3  12        5.14       11.38     13.13 o
  16   3  12       18.47       10.53     13.56 o
 -17   4  12       16.09       18.45     13.88 o
 -16   4  12       39.96       39.31     13.49 o
 -15   4  12        0.83       -3.67     13.78 o
 -14   4  12        0.29       -1.58     11.74 o
 -13   4  12       84.93       65.07     11.85 o
 -12   4  12       34.58       33.84     11.04 o
 -11   4  12      142.08      126.92     11.37 o
 -10   4  12       30.45       24.04      8.38 o
  -9   4  12      228.02      232.45      9.19 o
  -8   4  12      378.37      336.90      9.32 o
  -7   4  12       56.41       52.76      5.84 o
  -6   4  12      619.84      554.96     10.30 o
  -5   4  12     1315.40     1299.31     16.18 o
  -4   4  12      381.64      325.39      8.01 o
  -3   4  12      725.79      655.82     11.96 o
  -2   4  12       82.37       58.26      6.16 o
  -1   4  12     1541.42     1601.38     20.73 o
   0   4  12     1124.39     1089.30     15.82 o
   1   4  12     2349.92     2217.48     26.96 o
   2   4  12       35.64       21.27      5.14 o
   3   4  12     1345.20     1378.45     15.66 o
   4   4  12        2.14       -2.61      4.91 o
   5   4  12      223.81      206.94      6.26 o
   6   4  12      618.76      599.07     10.18 o
   7   4  12     1432.82     1408.83     16.36 o
   8   4  12      144.54      172.43      8.18 o
   9   4  12       85.20       85.13     11.41 o
  10   4  12       20.42       25.31      7.71 o
  11   4  12      236.42      253.11      9.46 o
  12   4  12        2.78       -7.90      7.90 o
  13   4  12       50.69       76.17     11.61 o
  14   4  12        8.91       -1.10     12.97 o
  15   4  12       62.57       60.10     13.89 o
  16   4  12       33.33       29.95     14.70 o
 -17   5  12       37.89       13.77     14.49 o
 -16   5  12       34.23       31.42     16.47 o
 -15   5  12      269.20      326.53     16.05 o
 -14   5  12      156.88      154.34     23.53 o
 -13   5  12       81.36       43.52     12.22 o
 -12   5  12       47.53       50.75     11.93 o
 -11   5  12      217.06      274.71     13.77 o
 -10   5  12      274.51      300.18     10.94 o
  -9   5  12     1003.76      975.65     18.24 o
  -8   5  12     2809.76     2613.32     31.83 o
  -7   5  12     2598.05     2825.18     30.78 o
  -6   5  12     1626.06     1812.89     21.20 o
  -5   5  12        7.10        4.90      5.83 o
  -4   5  12      509.56      512.05     11.43 o
  -3   5  12      522.91      556.80     13.76 o
  -2   5  12       35.54       59.15      6.46 o
  -1   5  12       61.35       70.51      6.71 o
   0   5  12       73.40       91.53      6.92 o
   1   5  12      823.39      873.56     19.39 o
   2   5  12      894.90      973.07     15.41 o
   3   5  12      165.42      172.35      6.59 o
   4   5  12        3.87        9.95      5.67 o
   5   5  12       85.69       72.02      6.04 o
   6   5  12       39.86       77.57      6.19 o
   7   5  12      122.88      108.88      7.21 o
   8   5  12      656.74      649.01     16.29 o
   9   5  12      171.00      146.16      8.65 o
  10   5  12      235.75      240.66      9.47 o
  11   5  12        4.07       11.55      8.23 o
  12   5  12       66.84       85.20      8.73 o
  13   5  12        2.13      -10.95     13.27 o
  14   5  12        0.14        2.59     13.67 o
  15   5  12       52.10       76.16     16.36 o
  16   5  12       17.64       25.29     15.01 o
 -16   6  12       46.03       32.79     15.18 o
 -15   6  12       30.81       19.69     14.46 o
 -14   6  12       29.49       35.56     18.16 o
 -13   6  12       30.57       32.64     13.56 o
 -12   6  12        1.11       -0.19     12.29 o
 -11   6  12       21.05        3.75     12.29 o
 -10   6  12       92.41       99.18     11.96 o
  -9   6  12        2.18        7.43      9.29 o
  -8   6  12      141.32      165.78      9.85 o
  -7   6  12       70.05       48.06      7.77 o
  -6   6  12      148.12      121.35      7.15 o
  -5   6  12      546.80      596.13     11.67 o
  -4   6  12       58.93       46.98      6.91 o
  -3   6  12     1236.95     1058.10     16.61 o
  -2   6  12      155.38      124.03      7.51 o
  -1   6  12      514.22      511.86     12.14 o
   0   6  12       86.95       93.01      7.47 o
   1   6  12      151.86      128.71      7.69 o
   2   6  12       64.99       23.77      7.51 o
   3   6  12      169.86      197.40      8.39 o
   4   6  12      122.25      131.71      7.21 o
   5   6  12       31.83        9.12      6.75 o
   6   6  12       13.16       10.39      7.44 o
   7   6  12     1118.46     1114.98     15.97 o
   8   6  12      439.42      435.13     11.95 o
   9   6  12       30.71       31.29      8.68 o
  10   6  12       65.96       57.70      8.78 o
  11   6  12        6.03       21.19      8.95 o
  12   6  12       50.55       46.11      9.96 o
  13   6  12      161.10      164.92     12.19 o
  14   6  12        1.40       -5.84     14.11 o
  15   6  12       19.29       13.57     17.91 o
 -16   7  12        0.81        9.09     20.72 o
 -15   7  12        3.56        0.67     19.19 o
 -14   7  12       43.41       26.72     15.80 o
 -13   7  12       39.92       54.33     17.84 o
 -12   7  12      104.17      111.08     14.59 o
 -11   7  12       27.07       33.76     12.99 o
 -10   7  12       64.16       73.42     13.11 o
  -9   7  12      357.57      370.03     12.60 o
  -8   7  12      252.84      221.26     11.19 o
  -7   7  12       29.90       14.67      8.19 o
  -6   7  12     1107.69     1135.18     16.40 o
  -5   7  12      157.17      160.68      8.71 o
  -4   7  12     1169.03     1108.14     17.50 o
  -3   7  12       43.16       77.37     10.33 o
  -2   7  12       61.58       67.24      7.76 o
  -1   7  12       74.58       92.73      8.03 o
   0   7  12      965.90      910.74     19.09 o
   1   7  12       24.64       26.09      7.73 o
   2   7  12      712.03      678.86     14.55 o
   3   7  12       10.68       23.59      8.08 o
   4   7  12       62.27       52.02      7.40 o
   5   7  12      118.38      136.45      8.97 o
   6   7  12      450.10      411.63     15.84 o
   7   7  12      121.90       85.92      8.23 o
   8   7  12      201.91      241.22     10.26 o
   9   7  12       14.50        1.92     13.49 o
  10   7  12      237.39      258.81     11.05 o
  11   7  12       79.47       75.10      9.59 o
  12   7  12      175.92      169.19     10.48 o
  13   7  12        3.70        1.94     11.83 o
  14   7  12       11.05        2.68     15.59 o
 -15   8  12        0.72      -20.64     20.64 o
 -14   8  12        0.96       -6.34     23.82 o
 -13   8  12        6.58        9.49     30.82 o
 -12   8  12      110.14      115.74     15.98 o
 -11   8  12       27.27       15.59     14.03 o
 -10   8  12      103.15      150.72     14.88 o
  -9   8  12        8.04       36.57     10.92 o
  -8   8  12       77.91       85.97     11.07 o
  -7   8  12       28.32       31.69      9.07 o
  -6   8  12      111.65      171.30     15.54 o
  -5   8  12       65.78       58.81      8.77 o
  -4   8  12       28.62       37.58      8.41 o
  -3   8  12        0.52       -5.94      7.99 o
  -2   8  12      435.52      487.03     13.03 o
  -1   8  12        6.30       -5.51      8.51 o
   0   8  12       33.25       22.93      8.08 o
   1   8  12       90.41       87.78      8.81 o
   2   8  12        0.40       -9.97      9.97 o
   3   8  12       37.35       37.38     10.00 o
   4   8  12       35.33       14.96     10.08 o
   5   8  12       19.16       17.86      8.81 o
   6   8  12        1.16       -9.08      9.08 o
   7   8  12       39.03       25.33     10.50 o
   8   8  12       64.32       76.55     10.08 o
   9   8  12       30.81       47.91     10.28 o
  10   8  12       58.88       67.85     13.16 o
  11   8  12        0.64       -3.51     10.29 o
  12   8  12       12.61        9.47     10.76 o
  13   8  12       27.77       26.59     13.17 o
 -14   9  12        0.52      -26.93     28.80 o
 -13   9  12        4.20      -14.91     28.65 o
 -12   9  12       52.12       32.53     20.03 o
 -11   9  12        0.92      -19.47     19.47 o
 -10   9  12       22.98       22.13     19.15 o
  -9   9  12        3.20      -14.00     17.59 o
  -8   9  12       20.44       14.66     13.19 o
  -7   9  12       47.42       17.74     11.42 o
  -6   9  12      202.02      223.13     12.12 o
  -5   9  12        3.11       -0.01      9.02 o
  -4   9  12       46.23       46.18      9.45 o
  -3   9  12        2.37       12.18      9.08 o
  -2   9  12       83.41       98.54     12.42 o
  -1   9  12       23.37        3.08      9.86 o
   0   9  12       51.74       47.99     15.61 o
   1   9  12        1.89       -9.94     10.41 o
   2   9  12      139.34      100.24     11.44 o
   3   9  12       15.45       23.25     10.36 o
   4   9  12      286.93      306.95     12.68 o
   5   9  12        4.87        0.70      9.76 o
   6   9  12        6.17       15.82      9.89 o
   7   9  12        0.58       -5.64     11.73 o
   8   9  12       97.33      118.77     12.86 o
   9   9  12       28.25       28.87     10.71 o
  10   9  12       59.62       63.63     11.45 o
  11   9  12       16.95       -3.05     10.81 o
  12   9  12       19.56       10.45     19.54 o
 -13  10  12       48.88       26.28     23.95 o
 -12  10  12       10.48       25.18     22.36 o
 -11  10  12        2.93        4.59     21.03 o
 -10  10  12       83.04      117.14     21.26 o
  -9  10  12        0.61       -7.07     26.49 o
  -8  10  12      163.76      149.81     15.78 o
  -7  10  12       30.54       34.67     16.62 o
  -6  10  12       11.02       15.10     19.94 o
  -5  10  12        2.69       25.37     13.43 o
  -4  10  12      171.25      200.78     17.95 o
  -3  10  12      468.11      466.17     16.16 o
  -2  10  12       91.65      122.88     11.92 o
  -1  10  12        3.01        3.85     11.20 o
   0  10  12        0.46       -3.02     11.14 o
   1  10  12      119.96       87.41     11.99 o
   2  10  12      168.19      207.43     15.77 o
   3  10  12      108.58       94.80     11.09 o
   4  10  12       29.62       37.01     11.88 o
   5  10  12       29.38       30.64     11.57 o
   6  10  12        4.53        1.59     12.19 o
   7  10  12       76.75       73.96     13.01 o
   8  10  12       34.92       33.98     12.94 o
   9  10  12        5.53       23.90     13.54 o
  10  10  12        0.48       -6.08     11.69 o
  11  10  12        0.17       -8.70     11.93 o
 -11  11  12       16.49        9.09     19.18 o
 -10  11  12        9.77      -11.54     18.12 o
  -9  11  12        2.31      -25.63     25.63 o
  -8  11  12        1.64       -1.38     21.22 o
  -7  11  12       60.14       50.56     15.96 o
  -6  11  12        0.16       -0.02     18.44 o
  -5  11  12       12.12      -14.74     14.74 o
  -4  11  12        0.06       -3.39     14.23 o
  -3  11  12        0.32       -1.16     12.01 o
  -2  11  12        6.38       -2.24     12.52 o
  -1  11  12        0.07       -6.78     10.86 o
   0  11  12       46.25       40.10     11.12 o
   1  11  12        0.88       -0.85     10.95 o
   2  11  12        3.48      -10.86     10.86 o
   3  11  12        0.59       18.94     11.39 o
   4  11  12        0.10       14.38     12.66 o
   5  11  12        0.09       19.10     12.84 o
   6  11  12       13.39        8.61     13.33 o
   7  11  12       12.69        9.68     13.46 o
   8  11  12       38.10       34.84     14.00 o
   9  11  12        0.13        0.65     14.17 o
  10  11  12       26.01        4.75     16.80 o
  -9  12  12        4.26       23.54     19.14 o
  -8  12  12       12.93       38.22     18.76 o
  -7  12  12        1.49       14.38     14.73 o
  -6  12  12        3.68      -16.45     16.45 o
  -5  12  12       43.58       31.74     14.39 o
  -4  12  12      100.15      141.84     14.41 o
  -3  12  12       27.71        0.91     19.71 o
  -2  12  12       29.13       44.43     12.14 o
  -1  12  12       57.77       30.36     11.51 o
   0  12  12        7.32       11.94     11.63 o
   1  12  12        9.83       12.45     12.29 o
   2  12  12       32.28       15.47     12.07 o
   3  12  12       12.52       22.78     13.83 o
   4  12  12        7.03       16.04     16.46 o
   5  12  12        1.33       11.21     16.33 o
   6  12  12       80.22       77.19     14.95 o
   7  12  12       12.44       -6.43     14.90 o
  -6  13  12        2.54        8.48     18.29 o
  -5  13  12        5.93      -10.71     18.14 o
  -4  13  12       18.66       18.21     20.43 o
  -3  13  12        3.91       15.62     15.04 o
  -2  13  12       10.79      -10.68     15.31 o
  -1  13  12       25.38       51.24     13.22 o
   0  13  12        2.57      -13.82     13.82 o
   1  13  12        3.21       10.61     12.73 o
   2  13  12        4.23      -12.35     15.04 o
   3  13  12        4.89       -2.00     15.68 o
   4  13  12       15.59       15.87     18.03 o
 -17   0  13       78.75       99.41     17.24 o
 -15   0  13      144.88      171.27     18.84 o
 -13   0  13        1.72       -2.79     13.49 o
 -11   0  13       79.12       99.45     10.84 o
  -9   0  13     1682.34     1531.03     26.03 o
  -7   0  13       36.43       32.84      6.46 o
  -5   0  13       52.54       36.45      5.65 o
  -3   0  13     1009.36     1043.58     19.15 o
  -1   0  13     2551.21     2406.67     36.99 o
   1   0  13       13.30        7.60      7.38 o
   3   0  13     1257.96     1280.60     22.56 o
   5   0  13     1597.90     1873.66     44.97 o
   7   0  13     4296.28     4219.74     53.27 o
   9   0  13     3183.26     3203.64     48.39 o
  11   0  13      188.22      214.80     14.16 o
  13   0  13       15.37       25.23     15.02 o
  15   0  13      249.26      271.93     26.85 o
 -18   1  13       78.64       97.83     18.32 o
 -17   1  13        4.17        1.27     11.71 o
 -16   1  13       21.67       13.62     11.60 o
 -15   1  13      380.61      385.36     15.22 o
 -14   1  13        3.72       -2.07      9.59 o
 -13   1  13      184.30      184.94     10.48 o
 -12   1  13       20.17       21.64      8.77 o
 -11   1  13     2451.82     2374.70     29.36 o
 -10   1  13        5.06       -0.90      6.14 o
  -9   1  13      156.97      129.18      6.31 o
  -8   1  13      752.09      709.41      9.57 o
  -7   1  13     2247.45     2012.25     20.79 o
  -6   1  13      330.56      331.20      7.44 o
  -5   1  13     2615.77     2463.49     24.51 o
  -4   1  13       13.77       10.42      4.22 o
  -3   1  13     1110.55     1009.12     12.04 o
  -2   1  13     1445.41     1481.84     22.17 o
  -1   1  13     3012.31     3035.98     32.07 o
   0   1  13      817.16      827.61     11.91 o
   1   1  13      236.54      206.19      6.36 o
   2   1  13      908.66      967.74     13.19 o
   3   1  13     4192.01     4310.55     44.31 o
   4   1  13       42.10       71.44      5.51 o
   5   1  13     5205.88     5038.68     47.43 o
   6   1  13      145.27      123.63      5.67 o
   7   1  13     1358.96     1264.55     16.90 o
   8   1  13      995.46      998.90     15.44 o
   9   1  13       12.03       12.12      7.09 o
  10   1  13       10.73       15.65      7.23 o
  11   1  13       14.02       16.48     12.44 o
  12   1  13      100.03      129.80      8.19 o
  13   1  13       18.30       33.54     13.48 o
  14   1  13        4.32        5.55     12.71 o
  15   1  13      116.49       80.06     14.06 o
  16   1  13        0.86       -4.37     14.00 o
 -18   2  13       89.27      104.73     16.80 o
 -17   2  13       75.50       79.67     13.58 o
 -16   2  13       87.71       87.25     13.11 o
 -15   2  13       34.66       61.90     12.27 o
 -14   2  13      308.33      313.21     14.01 o
 -13   2  13        4.10        5.54     11.35 o
 -12   2  13      504.18      527.78     27.98 o
 -11   2  13       34.01       26.09      8.43 o
 -10   2  13      575.48      563.35     12.13 o
  -9   2  13        2.46       -2.23      6.44 o
  -8   2  13       56.39       58.91      5.56 o
  -7   2  13      149.67      111.30      5.43 o
  -6   2  13     1500.11     1377.77     15.44 o
  -5   2  13      206.23      202.90      5.73 o
  -4   2  13       54.91       63.22      4.67 o
  -3   2  13       20.84       22.15      4.30 o
  -2   2  13     1498.43     1565.80     16.70 o
  -1   2  13      488.06      430.01      7.67 o
   0   2  13       90.58       89.47      5.42 o
   1   2  13      245.36      254.85      6.80 o
   2   2  13       46.57       51.49      4.84 o
   3   2  13      511.60      460.09      8.28 o
   4   2  13      276.88      308.51      7.60 o
   5   2  13      953.34      929.41     12.14 o
   6   2  13     2737.31     2614.90     26.22 o
   7   2  13     1926.69     1836.22     21.01 o
   8   2  13      232.80      237.16     14.06 o
   9   2  13        7.90       -0.34      7.14 o
  10   2  13       61.06       71.24      7.63 o
  11   2  13      181.55      152.59      8.40 o
  12   2  13        0.04       -7.62      7.62 o
  13   2  13       85.83      105.44     10.09 o
  14   2  13       22.54       43.04     13.29 o
  15   2  13       41.74       35.12     16.21 o
  16   2  13        0.03       12.21     14.10 o
 -17   3  13        1.77       -8.55     13.50 o
 -16   3  13       13.73       42.45     13.41 o
 -15   3  13       17.70       43.50     12.49 o
 -14   3  13       62.66       46.77     17.23 o
 -13   3  13      130.94      105.98     11.80 o
 -12   3  13        2.80       10.44     10.92 o
 -11   3  13      111.43       89.87      9.24 o
 -10   3  13      419.50      422.20     13.03 o
  -9   3  13      387.08      305.00      9.99 o
  -8   3  13     1362.22     1276.94     18.04 o
  -7   3  13      108.46       95.77      6.10 o
  -6   3  13     1789.70     1882.68     21.54 o
  -5   3  13        7.56       16.95      5.30 o
  -4   3  13      203.84      205.84      7.27 o
  -3   3  13     1460.39     1334.78     16.32 o
  -2   3  13     4620.64     4762.54     48.63 o
  -1   3  13      109.94       88.70      5.92 o
   0   3  13      559.01      574.19      8.82 o
   1   3  13      407.88      379.69      8.47 o
   2   3  13     1886.81     1950.78     20.38 o
   3   3  13      104.00       76.56      5.08 o
   4   3  13     1171.37     1110.98     13.66 o
   5   3  13      837.01      792.85     11.27 o
   6   3  13      624.57      635.77     10.53 o
   7   3  13      378.64      344.19      8.09 o
   8   3  13     1394.05     1458.33     20.39 o
   9   3  13       38.37       32.90      7.62 o
  10   3  13       94.70       93.45      8.12 o
  11   3  13      192.19      162.29      8.42 o
  12   3  13      537.27      559.35     13.56 o
  13   3  13       78.15       61.50     10.25 o
  14   3  13       12.03       -4.94     13.02 o
  15   3  13       18.22       26.48     14.13 o
  16   3  13       14.43       24.57     14.92 o
 -17   4  13       15.51       13.64     14.45 o
 -16   4  13      144.01      155.96     14.68 o
 -15   4  13       43.33       52.19     22.84 o
 -14   4  13       74.90       92.29     18.08 o
 -13   4  13       50.83       27.77     12.04 o
 -12   4  13      670.15      726.62     19.86 o
 -11   4  13      273.77      291.74     13.13 o
 -10   4  13      835.58      816.44     17.14 o
  -9   4  13        6.17        5.29      8.61 o
  -8   4  13      578.33      549.62     12.39 o
  -7   4  13     1192.29     1129.19     15.31 o
  -6   4  13       67.05       79.45      6.17 o
  -5   4  13       46.17       49.72      8.35 o
  -4   4  13      356.51      358.42     12.30 o
  -3   4  13       34.94       57.63      5.55 o
  -2   4  13     1499.81     1493.72     20.00 o
  -1   4  13      241.05      240.56      7.81 o
   0   4  13      310.99      301.97      8.73 o
   1   4  13       51.95       63.55      5.44 o
   2   4  13      624.15      615.25      9.87 o
   3   4  13       64.34       54.19      6.77 o
   4   4  13       19.68       20.46      5.46 o
   5   4  13      160.44      138.61      6.32 o
   6   4  13       34.41       10.32      6.23 o
   7   4  13       18.12       17.25      6.52 o
   8   4  13       13.35       21.64      7.63 o
   9   4  13      255.57      276.92      9.47 o
  10   4  13       17.54       16.66      8.21 o
  11   4  13        3.90       -0.09      8.16 o
  12   4  13       25.14       24.56      8.46 o
  13   4  13       28.08        8.06     10.35 o
  14   4  13        5.08       -6.31     13.70 o
  15   4  13       25.10       59.28     14.95 o
  16   4  13        0.37      -14.36     15.31 o
 -17   5  13        9.55       -4.76     15.20 o
 -16   5  13        5.44      -12.82     26.10 o
 -15   5  13       95.84      133.14     14.84 o
 -14   5  13        0.29       18.53     13.39 o
 -13   5  13        7.57      -11.71     12.64 o
 -12   5  13      142.25      166.22     13.25 o
 -11   5  13      143.89      153.87     12.80 o
 -10   5  13        1.12        1.16     11.12 o
  -9   5  13      179.33      169.20      9.88 o
  -8   5  13      309.01      262.79      8.92 o
  -7   5  13      137.64      206.49      9.25 o
  -6   5  13     1710.08     1718.41     20.67 o
  -5   5  13      587.58      573.00     10.95 o
  -4   5  13      545.59      459.01     10.12 o
  -3   5  13      875.44      971.64     15.70 o
  -2   5  13       11.63       17.01      6.98 o
  -1   5  13      365.30      355.64      9.92 o
   0   5  13      847.47      734.69     13.81 o
   1   5  13      178.11      149.01      7.93 o
   2   5  13      569.45      477.83     10.02 o
   3   5  13      528.65      599.24     12.48 o
   4   5  13      346.13      369.88      8.44 o
   5   5  13      722.88      673.22     11.11 o
   6   5  13     1027.17      948.21     13.40 o
   7   5  13      136.52      138.36      7.70 o
   8   5  13       62.37       77.10      8.36 o
   9   5  13       87.20      105.80      8.77 o
  10   5  13      407.02      417.74     11.76 o
  11   5  13       15.19        7.47      8.70 o
  12   5  13      274.38      285.69     10.47 o
  13   5  13        0.24        8.69     10.82 o
  14   5  13       18.23        3.10     14.01 o
  15   5  13        9.78      -14.52     14.52 o
 -16   6  13        2.65       -2.91     15.31 o
 -15   6  13        0.68       18.56     15.10 o
 -14   6  13       12.65       10.17     14.47 o
 -13   6  13        0.26       -5.20     13.83 o
 -12   6  13      110.73       92.81     13.75 o
 -11   6  13       41.61       31.88     13.21 o
 -10   6  13      322.68      355.55     15.50 o
  -9   6  13       31.70       22.74     11.43 o
  -8   6  13      432.85      372.04     17.26 o
  -7   6  13      144.77      152.05     13.49 o
  -6   6  13      860.09      916.86     14.49 o
  -5   6  13       16.07        4.60      6.69 o
  -4   6  13       45.22       87.71      7.93 o
  -3   6  13       34.12       45.29      7.52 o
  -2   6  13      278.90      285.14     10.95 o
  -1   6  13      197.42      214.75      8.23 o
   0   6  13     1037.17      871.33     15.69 o
   1   6  13        3.69        7.59      7.42 o
   2   6  13      392.05      434.41     11.64 o
   3   6  13       38.21       54.38      6.98 o
   4   6  13      293.28      248.05      7.91 o
   5   6  13        4.69        6.94      6.38 o
   6   6  13        5.74        4.95      6.61 o
   7   6  13      814.41      827.44     14.24 o
   8   6  13      374.76      397.48     11.32 o
   9   6  13      110.07       96.42      9.23 o
  10   6  13      240.45      243.16     10.30 o
  11   6  13       69.84       78.12      9.74 o
  12   6  13        0.25       -2.90      9.28 o
  13   6  13        1.27       15.23     11.77 o
  14   6  13        1.78       -1.84     14.78 o
  15   6  13       28.71        7.45     27.49 o
 -15   7  13       56.90       55.62     15.90 o
 -14   7  13       49.14       21.43     15.65 o
 -13   7  13       15.12       24.01     14.67 o
 -12   7  13       86.09      106.01     15.11 o
 -11   7  13      165.10      206.10     15.31 o
 -10   7  13       17.32       26.75     13.15 o
  -9   7  13      574.98      574.97     17.50 o
  -8   7  13      614.82      657.42     17.38 o
  -7   7  13      599.07      600.88     14.36 o
  -6   7  13        8.92        9.98      7.69 o
  -5   7  13       15.53       14.62      7.95 o
  -4   7  13      418.88      433.21     11.75 o
  -3   7  13      715.88      705.13     14.54 o
  -2   7  13      414.20      393.98     11.10 o
  -1   7  13       47.10       57.83      7.82 o
   0   7  13       11.85       -4.32      7.93 o
   1   7  13      226.72      239.73      9.54 o
   2   7  13        0.72        6.36      8.52 o
   3   7  13     1237.27     1270.66     28.65 o
   4   7  13      142.24      137.95      8.03 o
   5   7  13       81.79       99.80      8.88 o
   6   7  13       15.11       33.02      8.80 o
   7   7  13       54.93       64.12      9.26 o
   8   7  13        4.45       16.34      9.11 o
   9   7  13        9.78        7.60      9.48 o
  10   7  13       13.53        2.03      9.75 o
  11   7  13        2.06        2.90      9.77 o
  12   7  13       46.31       67.35     10.46 o
  13   7  13        4.60       12.40     12.02 o
  14   7  13        3.11        0.59     16.00 o
 -14   8  13        8.65       -6.64     21.08 o
 -13   8  13        3.10      -11.86     16.23 o
 -12   8  13        2.93       10.14     15.16 o
 -11   8  13        7.28        7.12     14.67 o
 -10   8  13        7.61       23.40     14.18 o
  -9   8  13       21.36       12.73     11.15 o
  -8   8  13        0.28       -2.76     11.03 o
  -7   8  13       52.06       36.84      9.24 o
  -6   8  13      114.33      121.10     11.04 o
  -5   8  13        8.45        5.99      8.74 o
  -4   8  13       27.23       22.94      8.97 o
  -3   8  13      624.18      601.34     14.66 o
  -2   8  13       21.31       42.05     11.68 o
  -1   8  13        3.12        4.21      8.77 o
   0   8  13      146.03      120.27      9.28 o
   1   8  13        8.36       20.41      9.09 o
   2   8  13      312.28      326.52     11.28 o
   3   8  13       81.89       84.51     10.41 o
   4   8  13       10.88        9.61      8.89 o
   5   8  13      140.85      114.94      9.68 o
   6   8  13      100.78      125.01     13.29 o
   7   8  13      409.08      415.39     13.67 o
   8   8  13       44.47       39.38     10.72 o
   9   8  13       47.49       55.76     10.33 o
  10   8  13       21.23       17.21     16.89 o
  11   8  13       13.70       12.00     10.40 o
  12   8  13        0.30       -5.09     10.73 o
  13   8  13       56.05       45.84     13.60 o
 -13   9  13       68.58       64.34     22.99 o
 -12   9  13        2.63      -15.68     20.73 o
 -11   9  13        1.96        2.28     23.92 o
 -10   9  13       23.70       19.02     18.62 o
  -9   9  13      252.88      244.11     16.76 o
  -8   9  13       32.39       47.66     12.21 o
  -7   9  13      131.61      163.70     12.74 o
  -6   9  13       31.87       12.57     10.68 o
  -5   9  13      198.76      234.90     10.98 o
  -4   9  13      165.87      156.81     14.17 o
  -3   9  13      209.89      292.03     11.08 o
  -2   9  13      133.06      127.95     10.55 o
  -1   9  13        6.06       19.42      9.71 o
   0   9  13      195.90      185.72     11.91 o
   1   9  13       17.07       10.91     11.29 o
   2   9  13       15.75       14.67     10.97 o
   3   9  13        4.26       10.80     10.42 o
   4   9  13       18.40        6.10     10.86 o
   5   9  13       49.90       50.17     10.43 o
   6   9  13        4.23        9.70     11.26 o
   7   9  13        0.43       -3.07     11.91 o
   8   9  13        1.21       18.54     10.96 o
   9   9  13       10.76       16.11     11.08 o
  10   9  13        8.41       -8.24     10.98 o
  11   9  13        2.98       14.46     11.85 o
  12   9  13       17.63        8.20     17.89 o
 -12  10  13       32.79       11.18     23.60 o
 -11  10  13        0.12       -7.89     21.30 o
 -10  10  13      121.37      109.55     22.61 o
  -9  10  13       20.37      -15.87     19.54 o
  -8  10  13        5.69       10.41     19.14 o
  -7  10  13        3.35       -0.44     14.43 o
  -6  10  13       30.12       27.56     14.42 o
  -5  10  13      134.20      138.28     14.75 o
  -4  10  13       96.41       84.75     12.10 o
  -3  10  13        8.48      -11.78     11.78 o
  -2  10  13      171.81      201.93     12.66 o
  -1  10  13        5.41       -0.14     11.59 o
   0  10  13        2.70      -11.41     11.41 o
   1  10  13      118.54       92.71     13.36 o
   2  10  13       14.11       21.00     12.42 o
   3  10  13       15.92       24.80     12.09 o
   4  10  13       16.38       12.45     14.16 o
   5  10  13        4.78      -10.89     12.52 o
   6  10  13      102.03       84.91     13.04 o
   7  10  13        5.76        8.03     12.92 o
   8  10  13        0.09      -12.79     12.79 o
   9  10  13        9.33        5.25     12.07 o
  10  10  13        3.17       -5.84     12.07 o
 -10  11  13        1.36        3.02     48.04 o
  -9  11  13        3.17      -10.28     21.43 o
  -8  11  13       61.68       83.52     21.51 o
  -7  11  13       85.05      128.67     17.19 o
  -6  11  13       66.56       71.85     19.90 o
  -5  11  13       44.86       53.95     15.94 o
  -4  11  13       23.89       21.69     14.91 o
  -3  11  13        1.02       -2.15     12.45 o
  -2  11  13        0.48      -11.09     12.99 o
  -1  11  13        7.00        4.33     12.99 o
   0  11  13        2.67        2.93     11.28 o
   1  11  13        3.81      -10.04     11.15 o
   2  11  13       70.21       76.97     11.94 o
   3  11  13        6.86        9.61     14.99 o
   4  11  13       80.36       87.93     13.64 o
   5  11  13        1.39       20.44     13.11 o
   6  11  13        0.62       -8.52     13.88 o
   7  11  13        5.34        6.30     13.93 o
   8  11  13        0.96      -14.22     14.22 o
   9  11  13        8.27       15.73     14.39 o
  -8  12  13       43.95       17.78     18.86 o
  -7  12  13       37.59       69.17     15.46 o
  -6  12  13        0.29        7.80     17.39 o
  -5  12  13       41.46       36.70     16.50 o
  -4  12  13       21.47       17.17     14.66 o
  -3  12  13        0.64       16.27     14.67 o
  -2  12  13        1.51      -12.08     12.08 o
  -1  12  13        7.84      -12.41     12.41 o
   0  12  13       44.38       58.47     12.85 o
   1  12  13        8.25        1.73     12.51 o
   2  12  13        4.83       -5.73     14.37 o
   3  12  13        0.07       25.68     14.67 o
   4  12  13        4.64       -3.64     14.12 o
   5  12  13        0.26      -14.01     14.01 o
   6  12  13        1.26       -3.64     16.69 o
   7  12  13        8.60        3.45     14.68 o
  -5  13  13        4.18       25.28     20.27 o
  -4  13  13        0.61       -6.35     18.16 o
  -3  13  13        3.06        1.70     15.56 o
  -2  13  13        0.48       15.35     15.16 o
  -1  13  13       10.03        2.87     13.32 o
   0  13  13        0.65       -8.00     13.42 o
   1  13  13        2.06       -5.48     15.65 o
   2  13  13        0.30        0.31     20.07 o
   3  13  13        3.40      -15.63     15.63 o
 -18   0  14      257.44      319.79     20.93 o
 -16   0  14      101.33      101.00     17.08 o
 -14   0  14      222.55      206.98     16.21 o
 -12   0  14     1216.93     1152.07     28.77 o
 -10   0  14     1103.21     1042.18     20.92 o
  -8   0  14     1392.11     1217.61     19.04 o
  -6   0  14     6872.50     6701.12     82.42 o
  -4   0  14       93.62      106.57      8.51 o
  -2   0  14     2726.11     2475.95     38.42 o
   0   0  14     3378.86     3207.38     47.91 o
   2   0  14     5656.50     5402.79     77.73 o
   4   0  14     1935.92     1881.93     34.43 o
   6   0  14      605.72      535.29     22.10 o
   8   0  14      263.17      244.91     14.42 o
  10   0  14       37.94       27.91     10.21 o
  12   0  14       28.16       29.39     10.92 o
  14   0  14       53.28       70.00     22.46 o
  16   0  14       57.16       69.49     26.29 o
 -18   1  14        1.48       14.00     29.61 o
 -17   1  14        0.24       -0.48     12.11 o
 -16   1  14      201.72      211.63     13.16 o
 -15   1  14      164.15      182.53     12.06 o
 -14   1  14       11.67        1.54     10.21 o
 -13   1  14        1.89        1.16      9.60 o
 -12   1  14       45.05       44.27      9.44 o
 -11   1  14      374.35      422.63     13.25 o
 -10   1  14      399.70      381.85      9.50 o
  -9   1  14      115.34       92.71      6.48 o
  -8   1  14       94.42       75.35      5.49 o
  -7   1  14      514.22      513.58      9.26 o
  -6   1  14       86.22       86.73      8.76 o
  -5   1  14       27.66       35.94      5.06 o
  -4   1  14      663.92      605.65     11.19 o
  -3   1  14      178.23      154.70      6.33 o
  -2   1  14      952.28     1008.51     13.92 o
  -1   1  14      645.05      725.08     11.66 o
   0   1  14      164.61      189.83      6.39 o
   1   1  14        5.78        9.51      5.58 o
   2   1  14      581.80      656.78     11.24 o
   3   1  14     1014.37     1015.31     14.31 o
   4   1  14     1616.49     1718.52     20.52 o
   5   1  14      582.92      646.17     10.28 o
   6   1  14      307.86      313.02      7.31 o
   7   1  14      158.20      147.25      7.33 o
   8   1  14      534.30      544.92     12.50 o
   9   1  14       37.48       47.13      7.68 o
  10   1  14       18.85       25.00      9.88 o
  11   1  14       61.56       67.26      8.20 o
  12   1  14      538.27      557.72     14.03 o
  13   1  14        5.28        0.59      9.58 o
  14   1  14       10.99       14.42     13.67 o
  15   1  14       89.43       78.25     14.71 o
  16   1  14        2.11      -12.48     14.84 o
 -17   2  14       79.85       74.81     14.65 o
 -16   2  14      166.54      174.39     14.18 o
 -15   2  14      125.97      143.27     13.53 o
 -14   2  14       38.06       20.14     19.92 o
 -13   2  14        6.15       -6.37     11.17 o
 -12   2  14      324.91      334.98     13.47 o
 -11   2  14       89.97       71.19     10.68 o
 -10   2  14      386.79      375.53     10.49 o
  -9   2  14      360.25      320.21      9.07 o
  -8   2  14      855.21      799.32     12.42 o
  -7   2  14      254.56      229.22     10.19 o
  -6   2  14     1777.98     1651.76     18.12 o
  -5   2  14       31.12       33.22      5.09 o
  -4   2  14       71.94       71.27      5.01 o
  -3   2  14      107.26      120.89      7.20 o
  -2   2  14      508.07      460.55     13.13 o
  -1   2  14        7.33        2.12      3.77 o
   0   2  14     2023.75     1929.85     22.19 o
   1   2  14      106.60       83.53      6.18 o
   2   2  14     3370.20     3090.57     33.01 o
   3   2  14      169.94      186.70      5.92 o
   4   2  14      249.62      278.47      8.11 o
   5   2  14        9.46       23.73      5.36 o
   6   2  14       35.53        9.36      5.60 o
   7   2  14      432.59      486.15     11.43 o
   8   2  14      124.22      117.10      8.13 o
   9   2  14      203.53      225.34      8.97 o
  10   2  14        1.99       -7.85      7.85 o
  11   2  14       66.15       88.61      8.42 o
  12   2  14        4.74       -0.02      8.22 o
  13   2  14       17.41       25.81     10.03 o
  14   2  14        0.46      -13.44     13.44 o
  15   2  14       19.38       17.61     14.70 o
  16   2  14        4.98        7.35     18.49 o
 -17   3  14       16.77       28.86     18.96 o
 -16   3  14       14.13       35.57     14.20 o
 -15   3  14      523.08      517.77     19.64 o
 -14   3  14        4.04        0.70     15.12 o
 -13   3  14      100.23       95.28     12.60 o
 -12   3  14       74.62      104.50     19.38 o
 -11   3  14      706.65      736.11     19.32 o
 -10   3  14       15.19       21.79      7.76 o
  -9   3  14       37.19       15.89      7.25 o
  -8   3  14      536.34      533.12     14.20 o
  -7   3  14     1387.83     1394.72     16.35 o
  -6   3  14        8.11        1.16      5.32 o
  -5   3  14     3019.35     2979.33     29.56 o
  -4   3  14        4.29        5.31      5.65 o
  -3   3  14     1201.04     1345.36     15.52 o
  -2   3  14      335.12      341.69      7.39 o
  -1   3  14     2775.01     2717.60     29.56 o
   0   3  14      110.51      105.85      6.39 o
   1   3  14      615.58      597.86      9.53 o
   2   3  14       32.95       33.92      4.99 o
   3   3  14     1578.69     1641.98     18.12 o
   4   3  14       28.06       28.29      6.73 o
   5   3  14     2093.16     2002.93     21.35 o
   6   3  14       55.88       47.14      5.88 o
   7   3  14      775.79      774.90     18.34 o
   8   3  14        5.92       15.74      7.49 o
   9   3  14      485.54      498.57     14.05 o
  10   3  14       95.73      101.25      8.58 o
  11   3  14      204.40      223.83      9.77 o
  12   3  14        3.26        3.59      8.52 o
  13   3  14       69.20       64.23     10.73 o
  14   3  14        0.20       -2.63     13.39 o
  15   3  14      135.50      107.38     15.78 o
 -17   4  14       13.16        5.73     14.67 o
 -16   4  14        8.03       16.20     15.45 o
 -15   4  14      197.84      221.77     31.88 o
 -14   4  14        1.59        6.69     17.79 o
 -13   4  14        8.67       13.57     12.54 o
 -12   4  14        3.10       -1.06     11.74 o
 -11   4  14       36.78       35.91     11.60 o
 -10   4  14       91.61       66.32      9.66 o
  -9   4  14       42.00       24.39     10.15 o
  -8   4  14        2.20       -7.76      8.28 o
  -7   4  14      787.33      791.92     12.87 o
  -6   4  14       14.74       11.61      6.09 o
  -5   4  14       48.09       56.52      9.49 o
  -4   4  14        0.75        7.20      5.86 o
  -3   4  14       80.90       85.69      6.06 o
  -2   4  14      552.56      595.48     12.56 o
  -1   4  14       32.50       25.78      8.68 o
   0   4  14      667.30      568.07     11.19 o
   1   4  14       47.35       54.77      7.04 o
   2   4  14       11.26       15.96      5.77 o
   3   4  14      103.87       97.00      6.00 o
   4   4  14        3.29       -1.20      5.72 o
   5   4  14       37.76       35.47      5.94 o
   6   4  14      133.41      135.67      6.67 o
   7   4  14      811.38      798.84     14.04 o
   8   4  14      477.80      429.19     11.76 o
   9   4  14      125.33      123.95      8.84 o
  10   4  14        8.57       -7.71      8.63 o
  11   4  14       69.75       67.19      9.01 o
  12   4  14        8.27       -7.46      8.69 o
  13   4  14       23.75       21.93     11.12 o
  14   4  14       42.78       37.25     14.52 o
  15   4  14       20.11       13.42     18.15 o
 -16   5  14        3.32       21.23     14.89 o
 -15   5  14       30.13       46.39     14.75 o
 -14   5  14       33.14        8.69     17.17 o
 -13   5  14      284.18      298.81     15.15 o
 -12   5  14       18.84       11.73     12.63 o
 -11   5  14      658.62      677.32     25.66 o
 -10   5  14       67.76       83.97     11.92 o
  -9   5  14      352.40      301.37     11.40 o
  -8   5  14       58.74       60.08      9.18 o
  -7   5  14      148.59      178.04     14.83 o
  -6   5  14        0.76       -7.01      7.01 o
  -5   5  14      695.26      648.75     11.95 o
  -4   5  14      476.35      457.03     10.42 o
  -3   5  14     2247.15     2056.49     26.19 o
  -2   5  14     1464.99     1419.79     20.60 o
  -1   5  14      689.44      685.13     14.82 o
   0   5  14       31.06       26.56      8.78 o
   1   5  14      826.56      807.58     14.91 o
   2   5  14      534.10      580.50     10.74 o
   3   5  14     1218.69     1221.91     15.16 o
   4   5  14     1392.99     1241.46     15.48 o
   5   5  14      225.20      236.12      7.66 o
   6   5  14      316.85      343.82      8.60 o
   7   5  14      767.09      734.31     13.53 o
   8   5  14        7.27        6.59      8.42 o
   9   5  14       47.09       44.93     10.69 o
  10   5  14        5.54       -6.80      8.74 o
  11   5  14       81.49       53.73     11.35 o
  12   5  14       74.91       91.07      9.73 o
  13   5  14       46.28       29.14     11.90 o
  14   5  14        0.57       -7.90     16.01 o
  15   5  14       40.55       29.89     16.11 o
 -16   6  14        7.03       11.47     16.24 o
 -15   6  14       17.16       43.55     15.73 o
 -14   6  14       10.36        9.35     14.62 o
 -13   6  14      159.34      157.22     15.76 o
 -12   6  14      108.81      123.93     14.34 o
 -11   6  14       13.21       25.20     22.15 o
 -10   6  14      103.04      126.88     23.07 o
  -9   6  14        6.05       -9.68     11.70 o
  -8   6  14       90.40       90.60     10.17 o
  -7   6  14       99.07       98.39      8.76 o
  -6   6  14       29.58       41.47      8.95 o
  -5   6  14      266.74      244.04      8.41 o
  -4   6  14      150.67      202.86      9.14 o
  -3   6  14       98.35      121.66      8.63 o
  -2   6  14      841.11      841.90     15.41 o
  -1   6  14       18.89       -4.99      7.70 o
   0   6  14      162.61      158.75      8.72 o
   1   6  14       84.00      107.68      8.64 o
   2   6  14      517.45      550.05     20.22 o
   3   6  14       31.60       38.37      7.58 o
   4   6  14       97.74      111.21      6.92 o
   5   6  14       44.24       34.40      7.77 o
   6   6  14      289.84      236.02      8.95 o
   7   6  14      167.07      151.97     10.08 o
   8   6  14       22.58       13.32     10.25 o
   9   6  14       12.62        6.47      9.32 o
  10   6  14        0.44       -2.49      9.45 o
  11   6  14        1.03       -2.26      9.47 o
  12   6  14        9.13        5.39      9.81 o
  13   6  14        2.74       -9.58     11.97 o
  14   6  14        5.97        4.71     15.76 o
 -15   7  14        2.68        5.91     16.30 o
 -14   7  14        1.46       29.88     16.02 o
 -13   7  14       23.78        5.68     15.18 o
 -12   7  14       42.06       31.35     14.91 o
 -11   7  14        4.10       -2.82     13.35 o
 -10   7  14        1.48       11.15     13.69 o
  -9   7  14      198.23      194.24     17.21 o
  -8   7  14        7.72       13.50     10.50 o
  -7   7  14       18.82       19.90      9.26 o
  -6   7  14        9.77       -0.74      8.52 o
  -5   7  14       28.87       29.64      7.98 o
  -4   7  14      577.99      480.92     13.00 o
  -3   7  14      423.31      470.15     18.40 o
  -2   7  14       69.66       58.65      8.91 o
  -1   7  14        1.98        3.07      8.50 o
   0   7  14       27.07       11.31     11.14 o
   1   7  14      113.95      121.71      9.44 o
   2   7  14     1062.07      928.72     17.48 o
   3   7  14       15.25       21.05      7.62 o
   4   7  14      682.92      660.88     13.11 o
   5   7  14       11.00       13.77      7.76 o
   6   7  14      143.96      149.83      8.75 o
   7   7  14        3.27       10.94      9.20 o
   8   7  14       43.13       46.40      9.94 o
   9   7  14        2.29        9.62     13.97 o
  10   7  14       23.06       17.73     10.07 o
  11   7  14        7.20       15.97     10.61 o
  12   7  14       41.33       41.68     10.73 o
  13   7  14        1.24       16.25     12.74 o
 -14   8  14       43.86       43.74     17.28 o
 -13   8  14       45.65       23.00     16.63 o
 -12   8  14       64.04       59.41     16.31 o
 -11   8  14       19.81        9.99     15.56 o
 -10   8  14      188.85      218.48     16.14 o
  -9   8  14       78.26       83.61     14.75 o
  -8   8  14       31.24       62.47     11.49 o
  -7   8  14       11.86       11.17     10.49 o
  -6   8  14      427.91      468.19     13.99 o
  -5   8  14       61.30       69.20      9.87 o
  -4   8  14        8.24       16.26      9.58 o
  -3   8  14       17.70       34.73     11.34 o
  -2   8  14      324.69      344.03     11.63 o
  -1   8  14       47.50       42.82      9.07 o
   0   8  14      641.14      630.80     16.43 o
   1   8  14       31.71       21.18     12.72 o
   2   8  14      301.93      358.56     11.91 o
   3   8  14      148.78      161.44     12.86 o
   4   8  14      212.88      190.04     10.33 o
   5   8  14        4.44        6.72      9.13 o
   6   8  14       27.75       46.52      9.98 o
   7   8  14       10.65       26.16     10.91 o
   8   8  14       75.83       82.94     10.57 o
   9   8  14        2.38       14.66     10.61 o
  10   8  14       12.73        8.43     10.87 o
  11   8  14        9.56        2.80     10.91 o
  12   8  14       26.35       30.57     13.40 o
 -13   9  14       32.57       15.48     21.42 o
 -12   9  14       11.30       17.35     31.57 o
 -11   9  14        0.56       14.52     16.33 o
 -10   9  14        1.21       -4.93     15.39 o
  -9   9  14        0.95        9.43     16.91 o
  -8   9  14       26.52       26.59     12.24 o
  -7   9  14       16.59       31.43     15.18 o
  -6   9  14        6.25       16.02     10.37 o
  -5   9  14        0.62        2.03     11.92 o
  -4   9  14        7.15      -10.05     10.05 o
  -3   9  14       27.50       29.42     11.03 o
  -2   9  14       34.44       35.27     11.40 o
  -1   9  14       15.87        3.77     10.01 o
   0   9  14       25.85       22.09     10.10 o
   1   9  14       35.21       17.32     12.81 o
   2   9  14       19.46       -9.14     11.37 o
   3   9  14       12.49        6.34     11.84 o
   4   9  14       84.12       75.91     10.76 o
   5   9  14        8.83       21.04     10.78 o
   6   9  14        0.89       15.59     11.78 o
   7   9  14        4.86       12.02     12.12 o
   8   9  14        8.21       -5.82     11.00 o
   9   9  14       51.27       58.68     11.63 o
  10   9  14        8.79        7.92     11.34 o
  11   9  14        0.92       19.18     12.26 o
 -11  10  14        9.47       -8.78     21.11 o
 -10  10  14       10.90       -8.61     20.47 o
  -9  10  14        0.17      -11.34     19.90 o
  -8  10  14       25.07       23.24     15.40 o
  -7  10  14       96.27      124.35     20.10 o
  -6  10  14       32.62       29.58     14.94 o
  -5  10  14       66.96       65.99     14.64 o
  -4  10  14        8.76       11.12     14.78 o
  -3  10  14      110.14       97.67     12.60 o
  -2  10  14       44.44       47.90     12.21 o
  -1  10  14       14.99       15.40     12.26 o
   0  10  14       78.67       79.51     19.09 o
   1  10  14        1.11       -3.43     12.56 o
   2  10  14       81.61      118.24     12.70 o
   3  10  14       11.35       10.83     12.59 o
   4  10  14       85.06      115.54     11.61 o
   5  10  14        5.64       12.50     10.77 o
   6  10  14        9.92        8.23     13.06 o
   7  10  14       42.78       23.03     15.01 o
   8  10  14       18.81        5.10     12.35 o
   9  10  14        3.43        0.49     12.20 o
  10  10  14       94.05       83.39     12.92 o
 -10  11  14        9.24        2.53     27.29 o
  -9  11  14        9.14       -4.55     22.68 o
  -8  11  14        1.50       26.54     22.36 o
  -7  11  14       31.00       45.12     16.96 o
  -6  11  14        6.36       20.08     20.10 o
  -5  11  14        6.74       13.98     15.99 o
  -4  11  14       15.84       16.52     16.05 o
  -3  11  14       71.92       86.79     13.97 o
  -2  11  14       29.26       32.25     13.14 o
  -1  11  14       45.65       56.10     13.73 o
   0  11  14       53.94       48.51     13.46 o
   1  11  14        2.34      -19.00     20.45 o
   2  11  14        1.12       14.34     11.95 o
   3  11  14        8.73        1.21     13.54 o
   4  11  14       36.82       40.73     14.14 o
   5  11  14       64.58       51.15     13.97 o
   6  11  14       30.29       17.03     14.39 o
   7  11  14       10.04       24.32     14.60 o
   8  11  14       30.15       19.02     14.72 o
  -7  12  14        0.21      -14.28     24.67 o
  -6  12  14       10.17       24.54     17.16 o
  -5  12  14       57.45       35.97     17.86 o
  -4  12  14       20.74       -3.29     14.95 o
  -3  12  14        9.50       10.10     14.90 o
  -2  12  14       12.17        3.01     12.61 o
  -1  12  14       32.98       46.32     12.71 o
   0  12  14        0.04      -12.51     12.51 o
   1  12  14        0.13      -11.94     11.94 o
   2  12  14        2.15        8.39     14.33 o
   3  12  14       10.38       25.14     14.66 o
   4  12  14       25.11       16.62     17.39 o
   5  12  14       26.48       33.62     14.37 o
   6  12  14       35.17       42.00     31.12 o
  -2  13  14        0.18       21.51     15.71 o
  -1  13  14        8.54       18.86     14.03 o
   0  13  14        1.78       -5.72     13.84 o
 -17   0  15      156.40      164.23     19.14 o
 -15   0  15       58.14       92.81     17.58 o
 -13   0  15      204.43      234.78     20.95 o
 -11   0  15      231.45      278.26     15.56 o
  -9   0  15       63.10       64.99     12.85 o
  -7   0  15      430.48      434.81     11.42 o
  -5   0  15      913.10      771.47     17.76 o
  -3   0  15      192.91      145.13     21.43 o
  -1   0  15       37.59       46.09      8.70 o
   1   0  15      170.00      105.75     11.87 o
   3   0  15     2545.73     2468.84     38.76 o
   5   0  15      579.03      554.08     16.45 o
   7   0  15        2.67       -9.06      9.06 o
   9   0  15       35.30       12.85     12.95 o
  11   0  15       19.06       41.99     13.68 o
  13   0  15        3.30       -3.42     22.16 o
  15   0  15        3.98        8.76     26.89 o
 -17   1  15        0.86       31.90     14.52 o
 -16   1  15       18.22       37.18     13.77 o
 -15   1  15      131.31      124.62     12.18 o
 -14   1  15        1.94       -6.69     10.82 o
 -13   1  15       13.92       24.79     11.19 o
 -12   1  15        0.59        9.18      9.39 o
 -11   1  15      788.81      755.30     16.54 o
 -10   1  15      158.76      165.65     11.40 o
  -9   1  15       33.69       14.53      7.37 o
  -8   1  15       17.05       23.09      6.92 o
  -7   1  15      625.94      608.99     11.55 o
  -6   1  15       16.08        6.49      6.56 o
  -5   1  15      833.46      847.94     12.40 o
  -4   1  15       62.50       71.44      4.82 o
  -3   1  15     2703.84     2621.14     28.71 o
  -2   1  15       10.29       15.29      5.97 o
  -1   1  15     2665.64     2646.29     28.99 o
   0   1  15      245.75      211.45      7.28 o
   1   1  15     2216.24     2075.07     23.88 o
   2   1  15      589.03      606.94     11.50 o
   3   1  15      117.74      119.59      7.97 o
   4   1  15      665.53      717.86     14.00 o
   5   1  15       23.32       14.44      6.48 o
   6   1  15        8.84       -0.98      5.72 o
   7   1  15      615.02      581.31     11.68 o
   8   1  15        4.15       11.83      7.84 o
   9   1  15      863.14      843.40     15.55 o
  10   1  15       40.18       41.90      8.68 o
  11   1  15      149.29      133.94      9.22 o
  12   1  15       52.26       69.46      9.04 o
  13   1  15      144.22      128.00     10.91 o
  14   1  15       18.81       22.37     14.29 o
  15   1  15      345.77      387.54     27.69 o
 -17   2  15        1.07        3.46     14.34 o
 -16   2  15       65.34       83.00     14.44 o
 -15   2  15       39.95       38.41     13.39 o
 -14   2  15       51.20       45.22     12.36 o
 -13   2  15      120.10      126.63     12.76 o
 -12   2  15      224.54      241.71     13.18 o
 -11   2  15      371.10      366.24     13.47 o
 -10   2  15      349.12      314.67      9.67 o
  -9   2  15      144.70      149.73      8.30 o
  -8   2  15      502.69      508.24     12.08 o
  -7   2  15       60.91       33.63      5.73 o
  -6   2  15     1598.39     1553.28     17.60 o
  -5   2  15        8.41        3.93      5.36 o
  -4   2  15      145.84      186.02      8.81 o
  -3   2  15        6.25       10.64      4.63 o
  -2   2  15     1440.93     1444.45     18.08 o
  -1   2  15       46.59       56.63      6.46 o
   0   2  15     2168.59     2116.36     24.30 o
   1   2  15      781.07      834.84     13.19 o
   2   2  15     2683.22     2765.32     30.27 o
   3   2  15       23.32       24.08      6.40 o
   4   2  15     1011.26     1063.39     13.43 o
   5   2  15      291.59      232.85      6.79 o
   6   2  15       30.32       29.66      5.95 o
   7   2  15        0.99       -6.68      6.68 o
   8   2  15      173.05      191.31      8.83 o
   9   2  15       33.98       48.74      8.35 o
  10   2  15      455.67      476.86     12.89 o
  11   2  15       21.29       36.13      8.86 o
  12   2  15        1.54        4.02      8.78 o
  13   2  15        4.04       -3.00     10.47 o
  14   2  15        4.53        8.62     13.93 o
  15   2  15        0.47       -9.39     15.02 o
 -17   3  15        8.61        8.80     14.78 o
 -16   3  15       58.67       93.05     14.44 o
 -15   3  15       25.33       48.50     13.54 o
 -14   3  15       21.22       32.72     18.44 o
 -13   3  15       79.33       57.58     12.13 o
 -12   3  15      248.76      248.93     13.23 o
 -11   3  15        0.29       13.15     11.47 o
 -10   3  15      301.28      308.13      9.93 o
  -9   3  15        0.65       -2.32      7.62 o
  -8   3  15      233.03      274.20      9.36 o
  -7   3  15      235.15      244.48      7.15 o
  -6   3  15       92.29       63.46      6.00 o
  -5   3  15     1403.89     1359.44     16.09 o
  -4   3  15     2566.37     2700.08     27.38 o
  -3   3  15      858.35      783.01     11.44 o
  -2   3  15        1.37        2.67      4.94 o
  -1   3  15       63.31       66.52      5.11 o
   0   3  15       48.75       33.48      6.46 o
   1   3  15       30.12        0.78      6.30 o
   2   3  15      421.03      448.06     10.93 o
   3   3  15      278.24      209.09      6.60 o
   4   3  15      712.36      659.62     11.32 o
   5   3  15      336.84      260.58      7.11 o
   6   3  15        3.50       -5.96      5.99 o
   7   3  15      505.22      460.01     11.05 o
   8   3  15       67.14       49.83      8.03 o
   9   3  15       20.45       36.46      8.43 o
  10   3  15       35.09       56.39      9.38 o
  11   3  15       35.18       37.97      9.02 o
  12   3  15      218.11      249.06     10.44 o
  13   3  15       42.70       42.79     11.11 o
  14   3  15       24.51       40.70     15.07 o
  15   3  15        3.73        8.57     15.32 o
 -16   4  15      141.89      157.85     15.47 o
 -15   4  15        2.04        1.15     14.02 o
 -14   4  15       39.76       46.65     13.70 o
 -13   4  15       42.83       32.21     13.26 o
 -12   4  15       30.06       31.96     12.44 o
 -11   4  15       44.84       17.46     14.61 o
 -10   4  15       65.65       84.58     10.65 o
  -9   4  15      235.30      159.20     10.19 o
  -8   4  15      761.65      763.09     16.52 o
  -7   4  15       50.61       43.99      6.87 o
  -6   4  15     1600.55     1519.18     19.13 o
  -5   4  15        1.19       -6.36      6.36 o
  -4   4  15      359.61      405.86      9.66 o
  -3   4  15       81.99       73.82      7.19 o
  -2   4  15     2500.37     2457.31     25.37 o
  -1   4  15        1.77       -6.76      6.76 o
   0   4  15     1128.57     1013.81     13.29 o
   1   4  15      152.81      157.71      6.17 o
   2   4  15     1808.22     1691.66     19.08 o
   3   4  15      346.06      311.83     10.59 o
   4   4  15      400.60      437.88      9.68 o
   5   4  15      727.54      693.65     11.42 o
   6   4  15      226.19      265.45     10.98 o
   7   4  15        9.24        1.71      7.93 o
   8   4  15      318.63      320.32     10.56 o
   9   4  15      218.05      225.98     10.18 o
  10   4  15      239.09      232.78     13.13 o
  11   4  15        6.24        2.54      9.13 o
  12   4  15       79.58       94.96     10.72 o
  13   4  15       16.17        6.90     11.68 o
  14   4  15       63.20       60.18     15.16 o
 -16   5  15       42.17       37.55     15.96 o
 -15   5  15       49.18       65.85     15.29 o
 -14   5  15        4.99       18.01     14.26 o
 -13   5  15       14.05       20.46     13.73 o
 -12   5  15       32.36       59.90     13.61 o
 -11   5  15       18.09       22.40     19.31 o
 -10   5  15      121.12      117.36     12.61 o
  -9   5  15      235.23      257.87     11.23 o
  -8   5  15      668.64      675.44     16.49 o
  -7   5  15      357.43      376.15     10.60 o
  -6   5  15      158.36      157.90      7.86 o
  -5   5  15       74.17       80.21      7.06 o
  -4   5  15       40.39       50.11      6.98 o
  -3   5  15       54.88       32.99      6.78 o
  -2   5  15      550.49      489.45     13.20 o
  -1   5  15      964.71      925.38     16.12 o
   0   5  15      112.30      124.99      8.65 o
   1   5  15        1.47       -5.83      5.83 o
   2   5  15        3.62       -5.32      5.99 o
   3   5  15        9.55       11.91      6.21 o
   4   5  15       28.62       24.24      6.61 o
   5   5  15       31.20       47.24      6.93 o
   6   5  15      303.66      320.64      9.37 o
   7   5  15       95.36      122.57      9.19 o
   8   5  15        0.51       -8.85      8.85 o
   9   5  15        0.24        3.70      8.85 o
  10   5  15       32.32       33.33      9.42 o
  11   5  15        0.95        5.86      9.64 o
  12   5  15        9.68        5.52      9.91 o
  13   5  15        6.21       -4.67     11.88 o
  14   5  15       69.22       46.34     15.85 o
 -15   6  15       40.38       36.28     15.74 o
 -14   6  15       64.19       36.64     20.43 o
 -13   6  15        0.27        3.73     14.57 o
 -12   6  15        2.30       -9.69     14.29 o
 -11   6  15        0.55      -22.23     22.37 o
 -10   6  15       21.89       -0.72     12.85 o
  -9   6  15        0.18      -10.61     10.61 o
  -8   6  15        9.95        4.96      9.99 o
  -7   6  15       21.66       12.27      8.39 o
  -6   6  15      238.31      224.10      8.82 o
  -5   6  15       57.51       47.55      7.52 o
  -4   6  15      307.37      249.21      8.80 o
  -3   6  15       28.07       11.71      8.62 o
  -2   6  15        3.88        2.27      8.33 o
  -1   6  15        2.83       14.86      8.08 o
   0   6  15      548.52      464.93     12.75 o
   1   6  15      356.80      327.58     10.62 o
   2   6  15      104.01      116.97      9.21 o
   3   6  15       52.91       31.08     10.33 o
   4   6  15      399.60      364.01      8.97 o
   5   6  15      184.73      184.12      7.92 o
   6   6  15      640.30      612.15     13.28 o
   7   6  15      106.34      110.34      9.50 o
   8   6  15      172.93      161.97     10.40 o
   9   6  15       23.92       20.08      9.55 o
  10   6  15       15.61       12.24      9.90 o
  11   6  15       22.65       25.84     10.35 o
  12   6  15      147.21      147.17     11.21 o
  13   6  15        1.58       -5.14     12.35 o
 -14   7  15        0.59       10.31     16.23 o
 -13   7  15      106.41      116.15     21.51 o
 -12   7  15        0.77       -4.07     15.10 o
 -11   7  15       59.58       57.78     24.02 o
 -10   7  15       24.55       42.07     14.22 o
  -9   7  15      187.39      144.31     12.17 o
  -8   7  15       43.36       34.46     11.22 o
  -7   7  15       41.38       59.66     11.04 o
  -6   7  15       53.37       36.73     11.63 o
  -5   7  15        9.41        5.55      8.13 o
  -4   7  15       42.82       35.80      9.37 o
  -3   7  15      883.80      942.66     17.85 o
  -2   7  15       39.73       23.82      9.08 o
  -1   7  15      751.85      735.46     16.18 o
   0   7  15        7.10        9.36      8.58 o
   1   7  15       37.35       44.07      9.10 o
   2   7  15       43.04       52.66      9.16 o
   3   7  15       36.83       68.51      8.43 o
   4   7  15       28.22       24.94      8.29 o
   5   7  15      100.10      155.91      8.99 o
   6   7  15       45.82       53.61      8.72 o
   7   7  15       16.14       13.73      9.62 o
   8   7  15       35.22        3.93      9.83 o
   9   7  15        9.68        1.72     10.11 o
  10   7  15       29.13       24.33     10.76 o
  11   7  15        7.61      -10.59     10.59 o
  12   7  15       41.78       39.49     11.27 o
  13   7  15        2.30       -3.51     15.59 o
 -13   8  15       36.25       52.92     16.80 o
 -12   8  15       11.82      -10.83     15.52 o
 -11   8  15        6.13        9.71     18.89 o
 -10   8  15       33.82       28.64     15.40 o
  -9   8  15       74.05       88.92     15.47 o
  -8   8  15       65.62       91.82     12.19 o
  -7   8  15        2.83       -6.94     11.70 o
  -6   8  15       32.49       57.26     12.50 o
  -5   8  15      288.48      304.19     10.46 o
  -4   8  15       28.18       32.78     10.05 o
  -3   8  15       48.18       60.99      9.80 o
  -2   8  15       68.51       66.94      9.67 o
  -1   8  15        0.63       -2.63      9.34 o
   0   8  15      135.74      144.64     10.64 o
   1   8  15       12.79       12.43      9.48 o
   2   8  15        0.56       -4.22      9.68 o
   3   8  15       26.51       18.32      8.64 o
   4   8  15       20.21       20.71      8.77 o
   5   8  15        2.61        9.60     10.05 o
   6   8  15       25.31       42.15     13.78 o
   7   8  15       51.65       43.22     10.48 o
   8   8  15       12.96       15.71     11.82 o
   9   8  15        5.24       -3.18     10.99 o
  10   8  15       20.65       16.03     11.11 o
  11   8  15        7.93       -6.83     14.68 o
  12   8  15       32.34       51.58     15.99 o
 -12   9  15        0.42      -12.95     16.99 o
 -11   9  15       20.52       17.15     27.96 o
 -10   9  15       14.33        0.24     15.96 o
  -9   9  15        9.44       -9.23     15.24 o
  -8   9  15        0.09      -11.67     12.48 o
  -7   9  15       76.27       92.85     13.83 o
  -6   9  15       52.94       36.30     11.04 o
  -5   9  15      114.69       95.88     12.63 o
  -4   9  15       62.43       50.34     13.67 o
  -3   9  15      238.57      288.12     11.94 o
  -2   9  15       18.59       21.95     10.55 o
  -1   9  15       94.73      100.62     10.91 o
   0   9  15       17.06        7.63     10.51 o
   1   9  15       26.52       40.81     11.01 o
   2   9  15       10.96        7.24     12.26 o
   3   9  15       16.83       21.78     12.07 o
   4   9  15       59.86       59.89     10.73 o
   5   9  15      241.64      259.77     12.39 o
   6   9  15        4.53       10.83     12.65 o
   7   9  15        6.26       11.32     11.23 o
   8   9  15      105.40      118.60     12.19 o
   9   9  15       51.46       50.76     12.13 o
  10   9  15       19.02        7.52     12.29 o
 -11  10  15        7.47       -4.41     24.17 o
 -10  10  15        8.98      -21.40     21.40 o
  -9  10  15        1.12      -21.58     21.58 o
  -8  10  15        7.73      -18.83     20.98 o
  -7  10  15       92.14      103.84     16.17 o
  -6  10  15      240.16      281.93     16.86 o
  -5  10  15        0.52      -14.31     15.12 o
  -4  10  15        1.04      -15.21     15.21 o
  -3  10  15       12.88       17.98     12.99 o
  -2  10  15       64.84       39.37     12.37 o
  -1  10  15       11.10        4.59     14.83 o
   0  10  15       44.72       49.12     13.46 o
   1  10  15        7.16      -13.08     13.08 o
   2  10  15       23.42       14.08     13.39 o
   3  10  15        0.17        7.14     17.81 o
   4  10  15       46.84       29.87     12.20 o
   5  10  15        5.26       -6.65     14.09 o
   6  10  15       23.72       17.94     13.52 o
   7  10  15       21.01       24.53     13.97 o
   8  10  15       28.03       20.35     12.33 o
   9  10  15       82.90       65.65     16.75 o
  -9  11  15       11.75      -22.78     22.78 o
  -8  11  15        4.25      -21.08     21.08 o
  -7  11  15        0.98      -11.60     20.10 o
  -6  11  15       12.70        2.54     15.84 o
  -5  11  15        1.93       19.61     20.83 o
  -4  11  15        2.58      -15.63     16.01 o
  -3  11  15        0.25        0.60     15.86 o
  -2  11  15        0.16       -2.36     13.96 o
  -1  11  15       72.44       94.79     14.62 o
   0  11  15       27.71        4.40     14.23 o
   1  11  15       67.31       71.01     17.45 o
   2  11  15        1.16        8.26     12.55 o
   3  11  15       57.82       69.46     14.87 o
   4  11  15       16.06       -4.95     12.44 o
   5  11  15       35.77       30.80     14.35 o
   6  11  15        5.09       14.19     14.62 o
   7  11  15       42.89       34.73     17.06 o
  -6  12  15        0.29       13.60     18.44 o
  -5  12  15        0.88       11.78     22.38 o
  -4  12  15       37.49       36.41     18.72 o
  -3  12  15      104.60      131.46     22.95 o
  -2  12  15       29.56       19.11     15.13 o
  -1  12  15       27.36       33.01     13.24 o
   0  12  15       16.57       14.76     13.17 o
   1  12  15        0.15      -14.93     14.93 o
   2  12  15       33.65       38.06     15.47 o
   3  12  15        2.46        1.71     15.38 o
   4  12  15        0.22       -5.23     15.96 o
 -16   0  16      103.20       85.10     19.04 o
 -14   0  16      141.89      142.65     29.71 o
 -12   0  16      300.71      263.92     17.27 o
 -10   0  16      322.04      323.67     12.92 o
  -8   0  16      356.80      354.78     16.52 o
  -6   0  16     1781.21     1750.16     29.91 o
  -4   0  16      573.30      613.92     19.91 o
  -2   0  16      599.74      691.14     25.23 o
   0   0  16     3512.83     3456.02     52.49 o
   2   0  16      729.44      827.46     19.05 o
   4   0  16     1598.62     1769.26     32.60 o
   6   0  16      525.68      545.93     17.32 o
   8   0  16      150.54      174.98     15.02 o
  10   0  16     1004.62      992.23     27.50 o
  12   0  16      216.23      214.22     15.99 o
  14   0  16      322.64      316.21     29.52 o
 -17   1  16       19.66       52.12     20.36 o
 -16   1  16      172.87      188.85     15.81 o
 -15   1  16       38.60        5.78     13.62 o
 -14   1  16      108.90      104.97     13.49 o
 -13   1  16       30.72       17.36     12.52 o
 -12   1  16      371.57      380.49     14.67 o
 -11   1  16      207.58      199.50     15.75 o
 -10   1  16      177.79      186.38      8.98 o
  -9   1  16       22.11       12.02      7.77 o
  -8   1  16      448.31      439.48     11.67 o
  -7   1  16     1174.44     1118.23     14.32 o
  -6   1  16      571.99      481.42      9.58 o
  -5   1  16      326.61      308.20      8.36 o
  -4   1  16     1498.66     1427.33     18.53 o
  -3   1  16      474.08      523.91     11.65 o
  -2   1  16      100.53       66.95      7.81 o
  -1   1  16      903.41      898.62     16.34 o
   0   1  16      642.57      550.96     11.21 o
   1   1  16      387.79      422.96     10.53 o
   2   1  16      174.73      143.47      7.56 o
   3   1  16       33.96       39.00      7.13 o
   4   1  16      861.29      758.47     13.33 o
   5   1  16       68.14       59.11      8.27 o
   6   1  16        2.31       -2.95      7.14 o
   7   1  16       49.91       69.00      9.59 o
   8   1  16        2.44       -9.48      9.48 o
   9   1  16       47.28       41.04      8.39 o
  10   1  16       56.97       27.61      9.01 o
  11   1  16       80.32       71.77      9.31 o
  12   1  16        8.59       15.08     14.04 o
  13   1  16        3.21      -12.03     12.03 o
  14   1  16       42.06       62.07     18.08 o
  15   1  16       33.98       25.92     18.32 o
 -16   2  16       81.46      116.37     15.00 o
 -15   2  16       50.01       60.76     17.94 o
 -14   2  16        9.45       19.32     13.17 o
 -13   2  16      194.34      195.11     13.83 o
 -12   2  16       29.59       15.12     11.69 o
 -11   2  16      362.53      386.10     14.39 o
 -10   2  16      177.86      165.07     11.26 o
  -9   2  16      277.48      290.23      9.54 o
  -8   2  16      265.78      258.46      9.02 o
  -7   2  16      306.02      317.28      8.09 o
  -6   2  16      402.33      385.09      8.61 o
  -5   2  16     1516.01     1429.43     16.60 o
  -4   2  16      781.61      724.15     13.02 o
  -3   2  16      997.48      992.81     14.93 o
  -2   2  16     1308.90     1291.93     17.08 o
  -1   2  16      329.41      312.76      8.40 o
   0   2  16        5.64        2.51      6.72 o
   1   2  16       29.89       17.85      6.52 o
   2   2  16      637.85      598.63     12.12 o
   3   2  16      235.07      240.93      8.23 o
   4   2  16      260.84      271.68      8.51 o
   5   2  16     1921.82     1964.67     23.56 o
   6   2  16      229.48      215.80      8.24 o
   7   2  16       85.81      110.75     15.88 o
   8   2  16      240.85      225.32     11.02 o
   9   2  16        0.73       -5.47      9.45 o
  10   2  16      250.52      243.27     11.57 o
  11   2  16      105.53      104.11     17.65 o
  12   2  16      145.14      161.62     11.23 o
  13   2  16        0.92       16.12     12.39 o
  14   2  16      139.51      127.29     18.83 o
 -16   3  16       32.84       45.55     16.61 o
 -15   3  16       73.14       66.22     14.64 o
 -14   3  16        3.37       -8.72     12.95 o
 -13   3  16        2.58       -7.65     12.42 o
 -12   3  16       31.80       23.16     12.51 o
 -11   3  16      388.63      353.60     15.30 o
 -10   3  16      127.85      109.24      9.09 o
  -9   3  16      301.33      286.54      9.95 o
  -8   3  16      385.07      339.90     10.29 o
  -7   3  16      137.80      179.46      7.12 o
  -6   3  16       66.05       63.58      8.26 o
  -5   3  16       28.69       38.01      6.09 o
  -4   3  16     1373.35     1295.73     15.82 o
  -3   3  16     1274.65     1265.79     17.52 o
  -2   3  16      313.98      269.19      8.42 o
  -1   3  16     1143.57     1030.42     15.53 o
   0   3  16       59.76       49.29      7.45 o
   1   3  16      220.26      267.15     10.53 o
   2   3  16      943.41      891.15     14.48 o
   3   3  16      133.23      153.15      8.12 o
   4   3  16       64.76       58.78      7.63 o
   5   3  16      278.06      302.10     10.05 o
   6   3  16        8.21       11.77      7.52 o
   7   3  16      252.75      257.00     14.44 o
   8   3  16       33.79       49.92     10.31 o
   9   3  16      174.46      189.93     11.40 o
  10   3  16      108.46      124.94     11.03 o
  11   3  16        3.02       15.90     10.76 o
  12   3  16        0.23       13.29     10.75 o
  13   3  16       47.59       73.62     13.14 o
  14   3  16        1.06      -11.25     18.63 o
 -16   4  16       16.51       12.09     15.05 o
 -15   4  16       44.01       68.84     14.84 o
 -14   4  16       37.35       55.11     22.07 o
 -13   4  16      430.91      478.89     22.43 o
 -12   4  16      148.98      182.76     13.75 o
 -11   4  16      417.13      384.67     17.17 o
 -10   4  16       55.48       37.49     12.13 o
  -9   4  16      619.39      707.71     15.79 o
  -8   4  16        8.47        9.67      8.32 o
  -7   4  16      277.32      255.40     10.17 o
  -6   4  16       49.55       53.23      6.67 o
  -5   4  16      476.85      563.55     10.97 o
  -4   4  16       91.34       75.48     11.49 o
  -3   4  16        6.63        2.13      5.88 o
  -2   4  16      589.52      576.60     10.55 o
  -1   4  16      473.57      444.67     11.38 o
   0   4  16       72.73       95.27      7.59 o
   1   4  16       45.91       35.31      7.52 o
   2   4  16      146.40       99.34      9.89 o
   3   4  16       29.33       21.08      7.86 o
   4   4  16      136.54      123.91      8.31 o
   5   4  16      387.93      362.73      9.80 o
   6   4  16        1.33       10.23      8.41 o
   7   4  16       76.02       43.74     10.34 o
   8   4  16        0.26       -5.18     10.25 o
   9   4  16       26.08       34.47     10.49 o
  10   4  16      303.44      317.23     13.35 o
  11   4  16        0.54       -7.26     18.04 o
  12   4  16        0.09        3.07     10.62 o
  13   4  16        1.84      -13.65     13.65 o
  14   4  16        3.60        2.99     19.12 o
 -15   5  16        0.94        1.09     15.27 o
 -14   5  16        0.13       -7.21     14.86 o
 -13   5  16        0.75        6.59     14.46 o
 -12   5  16      156.84      163.78     15.12 o
 -11   5  16        1.90       -5.78     12.88 o
 -10   5  16        0.29      -10.36     12.47 o
  -9   5  16       89.84       55.43     10.61 o
  -8   5  16       45.61       31.17      9.83 o
  -7   5  16        1.88        5.91      8.26 o
  -6   5  16        6.91        0.06      7.24 o
  -5   5  16      355.75      310.83      9.02 o
  -4   5  16        0.03        8.72      7.23 o
  -3   5  16      466.28      454.35     10.61 o
  -2   5  16       79.08       79.38      8.55 o
  -1   5  16      115.20       77.98      8.39 o
   0   5  16       21.10       36.75      7.37 o
   1   5  16      454.60      456.88     11.67 o
   2   5  16        2.23        2.23      7.65 o
   3   5  16      465.13      430.90     11.27 o
   4   5  16       16.61        5.97      8.02 o
   5   5  16      134.42      135.95      8.53 o
   6   5  16        0.50        1.94      9.17 o
   7   5  16       65.39       53.48     11.07 o
   8   5  16       57.45       69.23     11.62 o
   9   5  16      202.31      198.83     16.86 o
  10   5  16        1.34       -2.69     11.26 o
  11   5  16       31.16       19.38     15.56 o
  12   5  16      192.71      202.41     14.07 o
  13   5  16        2.04       -8.77     14.24 o
 -15   6  16        6.76       13.01     16.56 o
 -14   6  16       18.98       13.84     16.04 o
 -13   6  16       82.42      114.46     15.80 o
 -12   6  16       29.28       29.46     14.61 o
 -11   6  16       31.31       20.43     13.81 o
 -10   6  16       21.33       -4.00     12.73 o
  -9   6  16      293.35      303.58     13.16 o
  -8   6  16      184.95      209.59     11.99 o
  -7   6  16      493.01      505.95     19.27 o
  -6   6  16      888.81      825.69     16.38 o
  -5   6  16      540.47      532.03     12.62 o
  -4   6  16      357.93      418.25     10.38 o
  -3   6  16      300.92      284.68     11.37 o
  -2   6  16      240.71      248.20     10.09 o
  -1   6  16       83.70       69.82      9.31 o
   0   6  16      125.67      134.45      9.55 o
   1   6  16      442.10      440.23     12.45 o
   2   6  16      200.77      211.83      9.66 o
   3   6  16       62.98       52.70      8.77 o
   4   6  16      394.29      424.16     11.67 o
   5   6  16        2.28        8.37     10.17 o
   6   6  16       84.20      110.22     10.36 o
   7   6  16       88.57       70.60     12.37 o
   8   6  16      233.92      194.16     12.24 o
   9   6  16       70.03       77.02     12.05 o
  10   6  16      306.04      299.13     15.31 o
  11   6  16       86.89      105.90     12.78 o
  12   6  16       71.52       86.76     12.81 o
  13   6  16        2.21        7.78     15.34 o
 -14   7  16       16.55       13.21     16.82 o
 -13   7  16        7.00        1.74     16.26 o
 -12   7  16       57.03       63.45     15.60 o
 -11   7  16        4.03       -2.00     15.34 o
 -10   7  16       91.22       83.52     15.20 o
  -9   7  16        3.83        0.21     11.60 o
  -8   7  16       39.04       73.08     11.74 o
  -7   7  16       22.86       25.16     11.22 o
  -6   7  16       29.91       39.93      9.38 o
  -5   7  16        3.33        3.32      8.57 o
  -4   7  16       22.43        9.90      8.43 o
  -3   7  16        2.88       10.49      9.51 o
  -2   7  16       23.83       22.67     10.56 o
  -1   7  16        0.28       -5.33      9.57 o
   0   7  16      204.41      240.03     11.36 o
   1   7  16      148.02      129.56     10.31 o
   2   7  16       68.19       50.71      9.72 o
   3   7  16       55.67       42.51      9.91 o
   4   7  16       10.70        3.96      8.87 o
   5   7  16      136.70      141.03     10.81 o
   6   7  16        1.65        3.16     11.78 o
   7   7  16        1.81       12.21     11.59 o
   8   7  16        3.21       17.64     11.80 o
   9   7  16      148.30      132.45     15.92 o
  10   7  16        0.03        3.91     12.60 o
  11   7  16       39.42       46.12     12.75 o
  12   7  16        6.57        4.76     12.73 o
 -13   8  16        0.84       22.29     17.44 o
 -12   8  16        0.23       -5.75     16.60 o
 -11   8  16       18.97       18.09     16.32 o
 -10   8  16        0.83      -11.79     24.35 o
  -9   8  16        4.05      -14.56     14.56 o
  -8   8  16       26.04       27.09     12.24 o
  -7   8  16       28.39       29.60     12.36 o
  -6   8  16      307.28      350.72     13.80 o
  -5   8  16       69.18       59.69     10.47 o
  -4   8  16      173.64      155.35     13.70 o
  -3   8  16       24.65       21.57     10.62 o
  -2   8  16        7.71       10.66     10.22 o
  -1   8  16      284.19      257.56     11.74 o
   0   8  16       17.08       26.43     10.12 o
   1   8  16       88.26       79.93     10.80 o
   2   8  16       55.38       71.33     10.95 o
   3   8  16       61.54       68.75     12.31 o
   4   8  16      272.71      237.56     15.90 o
   5   8  16        6.66       15.64     10.98 o
   6   8  16      196.81      187.32     13.52 o
   7   8  16       74.91       80.05     12.98 o
   8   8  16       88.14       79.35     16.81 o
   9   8  16       10.17        1.05     12.75 o
  10   8  16        1.63       -5.35     13.07 o
  11   8  16       24.31       34.33     13.75 o
 -12   9  16        2.43       14.63     17.84 o
 -11   9  16        5.01       -8.18     17.20 o
 -10   9  16       84.47      123.10     17.40 o
  -9   9  16        4.73        2.80     16.13 o
  -8   9  16      127.91      163.92     14.11 o
  -7   9  16        1.51      -12.86     12.86 o
  -6   9  16       19.25       36.03     12.87 o
  -5   9  16       13.81       18.99     10.86 o
  -4   9  16        1.87       17.88     11.52 o
  -3   9  16      288.80      287.74     12.81 o
  -2   9  16        3.85       -4.73     10.94 o
  -1   9  16       29.15       39.55     11.08 o
   0   9  16       59.00       64.42     11.13 o
   1   9  16       27.44       17.54     11.03 o
   2   9  16       81.36       90.48     11.72 o
   3   9  16        0.36       -4.17     12.44 o
   4   9  16        1.34       -0.95     12.56 o
   5   9  16       77.10       96.02     15.47 o
   6   9  16      104.93      115.83     13.80 o
   7   9  16       45.97       57.66     13.95 o
   8   9  16       16.62       16.54     13.49 o
   9   9  16        0.35       22.32     14.25 o
  10   9  16       10.03       19.09     14.36 o
 -10  10  16       28.91       23.20     22.18 o
  -9  10  16       12.53       16.44     21.72 o
  -8  10  16        5.58        1.66     17.16 o
  -7  10  16        3.39       22.92     14.09 o
  -6  10  16       10.74       21.66     13.42 o
  -5  10  16       34.94       27.52     14.25 o
  -4  10  16       58.54       52.75     13.93 o
  -3  10  16        5.61        6.06     12.96 o
  -2  10  16        2.32       -2.39     12.93 o
  -1  10  16        2.11       15.43     20.54 o
   0  10  16        1.68       17.57     12.90 o
   1  10  16        0.04       -8.96     13.58 o
   2  10  16        7.65      -13.53     13.53 o
   3  10  16        0.27      -13.71     13.71 o
   4  10  16        7.89       30.96     14.08 o
   5  10  16        1.83       10.68     16.40 o
   6  10  16      101.52      106.38     17.46 o
   7  10  16       42.29       17.71     16.83 o
   8  10  16        1.71       -8.78     14.40 o
  -8  11  16       18.62       -2.53     22.86 o
  -7  11  16        3.04       -5.64     17.80 o
  -6  11  16       72.96       86.12     17.83 o
  -5  11  16       80.27       94.65     22.15 o
  -4  11  16        9.51       23.68     16.73 o
  -3  11  16        0.47      -16.60     16.60 o
  -2  11  16        0.52      -14.15     14.15 o
  -1  11  16       39.86       26.90     14.73 o
   0  11  16        2.67       37.63     14.84 o
   1  11  16       12.94        7.57     14.34 o
   2  11  16        1.59        5.52     14.41 o
   3  11  16        0.42        1.15     17.25 o
   4  11  16       55.35       62.16     17.68 o
   5  11  16      120.95      134.09     29.14 o
   6  11  16        0.46      -17.46     17.46 o
  -4  12  16        6.19      -12.87     23.10 o
  -3  12  16       32.79        9.45     26.02 o
  -2  12  16       11.06       11.25     18.70 o
  -1  12  16        3.93        5.06     15.48 o
   0  12  16        5.21        4.56     13.77 o
   1  12  16        4.07       -6.78     15.19 o
   2  12  16        0.03       11.76     15.25 o
 -15   0  17       63.93       50.14     17.60 o
 -13   0  17      253.06      226.84     18.02 o
 -11   0  17      396.90      424.56     32.39 o
  -9   0  17     2119.01     1872.63     40.87 o
  -7   0  17      748.71      768.44     19.51 o
  -5   0  17      756.64      741.86     20.89 o
  -3   0  17     2978.89     2897.54     45.50 o
  -1   0  17       17.75       20.60     10.13 o
   1   0  17     3238.63     3159.00     48.84 o
   3   0  17        7.43       -9.94      9.94 o
   5   0  17     1746.76     1761.88     30.91 o
   7   0  17        7.22      -12.96     13.65 o
   9   0  17      136.28      125.69     20.20 o
  11   0  17       50.85       51.02     30.87 o
  13   0  17       38.11       92.46     27.19 o
 -16   1  17       37.18       42.36     15.26 o
 -15   1  17       29.26       31.76     14.37 o
 -14   1  17        1.23       -4.88     13.33 o
 -13   1  17       97.27       89.55     13.53 o
 -12   1  17      107.89      124.01     22.37 o
 -11   1  17       59.22       59.09     11.49 o
 -10   1  17       60.28       59.86      8.66 o
  -9   1  17        4.74        0.45      9.66 o
  -8   1  17        6.60       -5.44      9.16 o
  -7   1  17      457.99      461.52     11.23 o
  -6   1  17      242.72      221.61      8.25 o
  -5   1  17      252.81      194.59      8.09 o
  -4   1  17       61.72       36.27      7.42 o
  -3   1  17      666.51      648.13     12.73 o
  -2   1  17      192.64      190.59      8.12 o
  -1   1  17       12.18       -4.40      6.57 o
   0   1  17      819.04      730.55     13.41 o
   1   1  17       66.75       66.43      7.30 o
   2   1  17        1.70        0.91      7.28 o
   3   1  17     1198.82     1265.88     17.74 o
   4   1  17      154.91      150.29      8.31 o
   5   1  17      255.90      274.05      9.06 o
   6   1  17        0.91       -7.49      7.49 o
   7   1  17      396.58      455.27     20.01 o
   8   1  17       78.51       92.36     11.25 o
   9   1  17      920.57      950.63     20.20 o
  10   1  17        1.19        9.28     10.82 o
  11   1  17      107.58      124.93     11.33 o
  12   1  17       11.91        9.48     10.51 o
  13   1  17        2.00       -3.16     18.03 o
  14   1  17        0.06        3.08     28.25 o
 -16   2  17        0.19      -11.42     15.13 o
 -15   2  17       63.38       35.56     14.53 o
 -14   2  17        1.38      -13.48     13.48 o
 -13   2  17      361.20      339.06     15.74 o
 -12   2  17      147.61      173.29     13.64 o
 -11   2  17       72.95       61.75     14.58 o
 -10   2  17        0.27        9.61      8.71 o
  -9   2  17      789.53      749.88     19.05 o
  -8   2  17        0.99        2.92      9.60 o
  -7   2  17       70.16       55.75      9.51 o
  -6   2  17      351.32      352.80      9.51 o
  -5   2  17       52.29       29.50      7.17 o
  -4   2  17      393.46      412.79     10.83 o
  -3   2  17      102.92      102.17      7.85 o
  -2   2  17        3.38       -0.39      6.98 o
  -1   2  17     2456.25     2413.71     27.71 o
   0   2  17      286.79      347.88     10.35 o
   1   2  17      355.34      325.46      9.08 o
   2   2  17       64.91       91.69      7.73 o
   3   2  17      226.74      216.82      8.39 o
   4   2  17      673.62      675.37     13.35 o
   5   2  17      244.22      225.21      9.07 o
   6   2  17       21.90       41.01      9.92 o
   7   2  17      165.66      122.34     10.70 o
   8   2  17        2.08       -9.91      9.91 o
   9   2  17       34.54       28.61     10.60 o
  10   2  17      563.43      605.31     23.74 o
  11   2  17        1.10        5.14     10.96 o
  12   2  17       15.57       38.01     11.22 o
  13   2  17        2.00        8.32     13.06 o
  14   2  17      129.33      148.85     20.26 o
 -16   3  17      131.30      145.10     27.81 o
 -15   3  17       64.35      102.12     15.86 o
 -14   3  17       67.13       77.70     13.99 o
 -13   3  17       35.99       59.56     13.94 o
 -12   3  17      354.35      341.66     15.20 o
 -11   3  17       50.72       62.56     12.56 o
 -10   3  17      142.95      142.96     10.66 o
  -9   3  17       24.29       -3.99      8.58 o
  -8   3  17      735.38      811.03     19.65 o
  -7   3  17      302.15      238.37      9.98 o
  -6   3  17      217.42      206.77      8.78 o
  -5   3  17       46.50       42.88      7.61 o
  -4   3  17       20.03       39.25      7.39 o
  -3   3  17      356.88      346.23      9.38 o
  -2   3  17      152.63      123.38      8.07 o
  -1   3  17      326.94      356.36     10.51 o
   0   3  17     1278.51     1283.43     17.87 o
   1   3  17      605.37      559.66     12.66 o
   2   3  17      596.96      535.97     16.75 o
   3   3  17        0.32       -1.59      7.55 o
   4   3  17      183.85      198.92      8.92 o
   5   3  17      168.93      129.53     10.37 o
   6   3  17       10.82       12.35      8.59 o
   7   3  17      107.67       92.54     10.49 o
   8   3  17      143.68      122.16     14.01 o
   9   3  17      118.28      143.65     11.55 o
  10   3  17      115.21      155.15     12.12 o
  11   3  17       39.02       33.37     11.79 o
  12   3  17       50.28       34.03     11.12 o
  13   3  17        3.49      -13.60     13.60 o
  14   3  17        4.86      -11.10     19.11 o
 -15   4  17        6.08       16.24     15.54 o
 -14   4  17        1.82       14.49     16.90 o
 -13   4  17        1.96        2.15     13.70 o
 -12   4  17       15.24       25.43     13.54 o
 -11   4  17        0.23      -12.43     12.43 o
 -10   4  17       11.51       10.52     10.31 o
  -9   4  17        0.03        4.91      8.90 o
  -8   4  17      157.17      152.50      9.56 o
  -7   4  17        0.14        8.95      7.58 o
  -6   4  17      640.78      587.21     13.17 o
  -5   4  17       88.87      107.42      8.19 o
  -4   4  17      281.21      298.08      9.58 o
  -3   4  17        2.02       -4.35      7.62 o
  -2   4  17      284.26      289.20     13.75 o
  -1   4  17      176.05      129.43      8.09 o
   0   4  17       22.97       20.00      7.95 o
   1   4  17      191.95      145.79      8.53 o
   2   4  17      321.02      382.47     10.23 o
   3   4  17        3.99       -1.62      7.69 o
   4   4  17      126.12      134.76     11.76 o
   5   4  17       10.79       -2.85      8.24 o
   6   4  17      343.80      374.57     13.03 o
   7   4  17       60.36       33.34     10.66 o
   8   4  17      222.58      193.91     12.19 o
   9   4  17        7.86       13.97     11.34 o
  10   4  17      321.04      365.36     13.92 o
  11   4  17       56.81       72.68     11.94 o
  12   4  17       87.34      109.22     12.63 o
  13   4  17        1.39       19.08     18.53 o
 -15   5  17       26.75       35.30     16.12 o
 -14   5  17       89.15       82.71     15.50 o
 -13   5  17        3.89        4.19     14.85 o
 -12   5  17      176.45      215.95     15.66 o
 -11   5  17       20.13       21.11     13.33 o
 -10   5  17      249.76      219.73     12.67 o
  -9   5  17       72.12       69.53     10.98 o
  -8   5  17      271.41      284.37     11.77 o
  -7   5  17       25.86       27.68     19.28 o
  -6   5  17       26.43        3.47      7.66 o
  -5   5  17       21.54       23.86      7.51 o
  -4   5  17      453.59      491.29     13.55 o
  -3   5  17       55.58       74.34      8.80 o
  -2   5  17      128.54       94.54      8.43 o
  -1   5  17       27.70        8.19      7.59 o
   0   5  17      154.31      159.13      8.76 o
   1   5  17       58.25       50.10      8.17 o
   2   5  17      203.45      175.48      8.80 o
   3   5  17       67.71       81.14      8.60 o
   4   5  17      227.42      237.58     10.50 o
   5   5  17       18.30       15.54      8.50 o
   6   5  17      109.37      111.12     10.33 o
   7   5  17        2.18       -7.29     10.97 o
   8   5  17        2.12      -11.04     11.04 o
   9   5  17       14.63       41.65     11.77 o
  10   5  17       16.81       18.07     14.62 o
  11   5  17       23.76        3.84     11.86 o
  12   5  17       12.95       23.13     12.39 o
  13   5  17       29.21       53.98     15.28 o
 -14   6  17       26.08       41.06     16.23 o
 -13   6  17      199.41      229.57     27.28 o
 -12   6  17       12.12       18.44     14.81 o
 -11   6  17       31.63       30.14     16.30 o
 -10   6  17       46.89       26.97     17.96 o
  -9   6  17      180.08      229.00     13.15 o
  -8   6  17       52.11       75.84     11.38 o
  -7   6  17      106.82      108.14     11.44 o
  -6   6  17       24.55        3.72      9.30 o
  -5   6  17      505.10      602.83     16.12 o
  -4   6  17      120.22       92.55     10.04 o
  -3   6  17      107.24      109.76      8.49 o
  -2   6  17       19.27       15.44      9.48 o
  -1   6  17      282.89      278.80     11.04 o
   0   6  17        2.70       -3.51      8.39 o
   1   6  17       78.50       83.25      8.64 o
   2   6  17        7.22       -4.00      8.84 o
   3   6  17       22.55        7.17      8.67 o
   4   6  17       76.85       67.54      9.33 o
   5   6  17      205.62      269.28     11.31 o
   6   6  17      117.66      135.53     12.45 o
   7   6  17       38.79       26.56     12.01 o
   8   6  17       27.79       41.37     11.97 o
   9   6  17        1.12       -2.08     12.08 o
  10   6  17       36.18       59.50     12.61 o
  11   6  17        6.05       11.87     12.99 o
  12   6  17        5.71        8.84     13.21 o
 -13   7  17        2.77        9.15     16.27 o
 -12   7  17       22.84       21.25     16.24 o
 -11   7  17        0.46      -13.59     15.35 o
 -10   7  17       45.09       42.77     14.87 o
  -9   7  17        0.28      -13.14     14.75 o
  -8   7  17        3.26        0.29     11.67 o
  -7   7  17       66.49       55.10     11.71 o
  -6   7  17       13.38       18.35     12.61 o
  -5   7  17       52.35       33.34      8.87 o
  -4   7  17      339.16      319.58     10.62 o
  -3   7  17       67.13      106.42     11.83 o
  -2   7  17       47.70       46.40     10.25 o
  -1   7  17      137.49      134.41     10.76 o
   0   7  17       12.66        3.62      9.60 o
   1   7  17       48.75       50.59     10.56 o
   2   7  17      202.17      204.97     13.34 o
   3   7  17        6.89       15.02      9.14 o
   4   7  17       15.15       21.10      9.26 o
   5   7  17      113.63      132.27     11.30 o
   6   7  17       71.45       80.05     15.12 o
   7   7  17       26.60       28.20     12.44 o
   8   7  17       11.47       -1.29     14.75 o
   9   7  17       84.72       84.05     15.54 o
  10   7  17        7.87       32.33     13.32 o
  11   7  17       94.44      113.82     13.97 o
 -12   8  17       26.25       44.75     23.82 o
 -11   8  17       74.63       68.01     16.37 o
 -10   8  17       15.88       18.21     17.31 o
  -9   8  17       28.38       25.02     15.12 o
  -8   8  17       22.63       16.55     12.57 o
  -7   8  17      181.56      193.37     16.05 o
  -6   8  17      237.64      244.60     18.71 o
  -5   8  17      341.01      369.28     13.19 o
  -4   8  17       18.34       16.01      9.36 o
  -3   8  17      277.25      318.55     12.95 o
  -2   8  17       54.26       37.41     10.85 o
  -1   8  17      204.92      245.29     12.69 o
   0   8  17       82.46      102.06     13.88 o
   1   8  17      176.40      220.32     14.00 o
   2   8  17       56.35       58.93     11.00 o
   3   8  17        3.83       -6.56     11.02 o
   4   8  17        1.12      -11.03     11.30 o
   5   8  17       47.00       85.25     11.82 o
   6   8  17       25.95       50.60     13.29 o
   7   8  17       53.96       61.47     13.50 o
   8   8  17        0.16       17.53     13.69 o
   9   8  17       58.14       72.36     13.67 o
  10   8  17        3.54      -13.84     13.84 o
 -11   9  17        7.06      -16.56     17.43 o
 -10   9  17        1.24       16.96     17.22 o
  -9   9  17       14.31       17.07     16.86 o
  -8   9  17        7.57      -13.75     13.75 o
  -7   9  17        0.44       -6.99     13.43 o
  -6   9  17       45.13       35.22     13.22 o
  -5   9  17       20.38       26.19     11.49 o
  -4   9  17       45.48       33.76     12.95 o
  -3   9  17      112.06       85.71     11.95 o
  -2   9  17        2.05       -3.64     11.40 o
  -1   9  17       14.00        8.44     14.07 o
   0   9  17       39.21       46.59     11.51 o
   1   9  17      105.70       69.40     11.78 o
   2   9  17       48.19       36.92     11.58 o
   3   9  17        1.97        0.30     13.54 o
   4   9  17       53.91       61.62     13.50 o
   5   9  17      125.41      134.35     14.56 o
   6   9  17       15.72       16.23     15.16 o
   7   9  17        1.54        1.95     14.23 o
   8   9  17        0.02      -11.38     14.05 o
   9   9  17       47.07       59.21     14.79 o
  -9  10  17        0.51       -4.97     17.30 o
  -8  10  17       26.89       30.29     20.06 o
  -7  10  17        2.66        8.47     14.94 o
  -6  10  17       86.24       90.95     14.51 o
  -5  10  17       35.77       80.92     14.80 o
  -4  10  17        0.39       -9.31     14.46 o
  -3  10  17        6.28        1.75     14.01 o
  -2  10  17        3.43       -2.69     11.99 o
  -1  10  17       39.57       31.32     13.18 o
   0  10  17       30.23       18.06     16.41 o
   1  10  17       91.19      128.56     15.99 o
   2  10  17       28.20       25.79     13.99 o
   3  10  17       39.18       37.96     14.58 o
   4  10  17       15.93        3.54     14.75 o
   5  10  17        0.30       44.34     17.23 o
   6  10  17        1.53      -14.84     14.84 o
   7  10  17       44.74       57.13     15.49 o
  -6  11  17        0.30      -14.01     17.60 o
  -5  11  17       30.46       54.12     18.10 o
  -4  11  17       81.28       77.34     24.17 o
  -3  11  17        1.45        0.99     22.06 o
  -2  11  17       11.38       21.70     18.01 o
  -1  11  17        8.70      -14.41     15.05 o
   0  11  17        1.16       -7.97     16.64 o
   1  11  17        3.86       -0.89     14.76 o
   2  11  17       52.02       41.52     15.54 o
   3  11  17        0.00      -14.22     15.06 o
   4  11  17        1.48      -17.79     17.79 o
 -16   0  18        2.94       33.03     28.40 o
 -14   0  18       63.38       54.89     24.98 o
 -12   0  18       13.91      -15.51     23.97 o
 -10   0  18       34.00       27.16     14.75 o
  -8   0  18       60.43       35.56     13.70 o
  -6   0  18      123.61       91.10     10.76 o
  -4   0  18      186.72      199.21     12.14 o
  -2   0  18      544.31      431.10     15.02 o
   0   0  18      273.08      326.83     13.35 o
   2   0  18      204.13      256.03     12.96 o
   4   0  18       14.82       34.83     10.88 o
   6   0  18        4.69       -4.63     12.82 o
   8   0  18        6.24       11.59     15.70 o
  10   0  18       55.53       80.94     16.29 o
  12   0  18       66.51       65.79     17.11 o
 -16   1  18       70.57       75.25     19.19 o
 -15   1  18        0.81      -18.47     18.47 o
 -14   1  18       16.34       13.89     19.44 o
 -13   1  18       46.86       16.12     24.37 o
 -12   1  18      239.24      237.90     18.84 o
 -11   1  18       12.36       -1.08     16.15 o
 -10   1  18      366.07      371.89     13.14 o
  -9   1  18       11.22        9.00     10.36 o
  -8   1  18      724.78      723.61     17.80 o
  -7   1  18      297.39      236.88     11.14 o
  -6   1  18      482.10      488.39     11.99 o
  -5   1  18      249.41      231.05      9.01 o
  -4   1  18      500.82      461.53     11.79 o
  -3   1  18      137.26      173.25      8.37 o
  -2   1  18      112.21      130.89      8.37 o
  -1   1  18      126.89      162.29      8.46 o
   0   1  18     2379.84     2189.34     25.79 o
   1   1  18      303.05      275.97     10.47 o
   2   1  18      168.14      167.22     10.22 o
   3   1  18       80.17       87.50      9.51 o
   4   1  18      865.93      829.92     20.26 o
   5   1  18        2.45        5.61      8.20 o
   6   1  18       77.73       88.44      9.38 o
   7   1  18      205.52      238.29     11.95 o
   8   1  18       49.83       39.43     10.94 o
   9   1  18       96.58      109.30     12.10 o
  10   1  18       53.68       55.16     14.16 o
  11   1  18      107.03      148.33     12.10 o
  12   1  18       30.79       27.13     11.96 o
  13   1  18        0.40        8.28     18.54 o
 -15   2  18        1.38      -18.23     18.23 o
 -14   2  18        9.06       28.07     18.08 o
 -13   2  18      126.33      129.66     18.15 o
 -12   2  18       16.09       10.80     17.01 o
 -11   2  18       61.80       65.66     16.84 o
 -10   2  18        9.69        4.93     12.72 o
  -9   2  18      681.10      686.69     18.10 o
  -8   2  18       26.59       33.43     10.48 o
  -7   2  18      305.50      300.22     12.29 o
  -6   2  18        2.87       -2.34      7.73 o
  -5   2  18       11.82       19.13      8.00 o
  -4   2  18      108.86      108.78      8.25 o
  -3   2  18     1125.41     1128.49     16.93 o
  -2   2  18        4.17        3.09      7.83 o
  -1   2  18      553.10      546.12     19.54 o
   0   2  18       32.65       32.72      7.80 o
   1   2  18     1916.40     1871.74     23.31 o
   2   2  18      154.09      205.72      9.06 o
   3   2  18       98.19      106.94      8.48 o
   4   2  18        6.00        1.60      8.71 o
   5   2  18      581.05      612.06     13.69 o
   6   2  18       24.33       55.88     11.29 o
   7   2  18       65.79       58.22     10.90 o
   8   2  18        1.23        5.17     13.26 o
   9   2  18       82.11       87.28     11.61 o
  10   2  18       46.03       74.60     12.77 o
  11   2  18      137.70      158.47     12.49 o
  12   2  18        0.40        5.06     16.82 o
  13   2  18        1.36        4.38     14.11 o
 -15   3  18        2.95       11.30     19.55 o
 -14   3  18       94.85      116.87     19.69 o
 -13   3  18      118.20      126.12     18.57 o
 -12   3  18       12.64       -1.38     17.83 o
 -11   3  18       16.60       26.35     22.16 o
 -10   3  18        4.60        1.62     12.61 o
  -9   3  18        1.58       -1.86     10.77 o
  -8   3  18      219.71      229.90     15.95 o
  -7   3  18      102.91       94.82     10.81 o
  -6   3  18       53.42       14.50      7.86 o
  -5   3  18      511.04      447.54     11.73 o
  -4   3  18      985.20      942.27     15.58 o
  -3   3  18       29.98       23.42      8.33 o
  -2   3  18      161.50      154.72      8.61 o
  -1   3  18       16.07       26.63      8.14 o
   0   3  18      324.77      342.00     10.32 o
   1   3  18      154.72      175.47      9.20 o
   2   3  18      529.46      422.84     11.93 o
   3   3  18      240.45      255.12      9.58 o
   4   3  18      209.63      190.90      8.97 o
   5   3  18      167.69      190.81     12.28 o
   6   3  18       35.91       29.24     10.94 o
   7   3  18        2.64        5.14     11.12 o
   8   3  18        2.31       11.16     11.10 o
   9   3  18      321.68      368.02     13.98 o
  10   3  18       16.08       -7.48     11.72 o
  11   3  18       22.48       36.59     12.25 o
  12   3  18       28.38       22.46     11.78 o
  13   3  18       61.93       81.99     14.96 o
 -15   4  18       34.82       25.37     19.87 o
 -14   4  18       52.71       44.37     18.69 o
 -13   4  18      393.46      482.39     23.02 o
 -12   4  18       14.47       14.38     17.94 o
 -11   4  18       87.67       68.26     17.56 o
 -10   4  18        3.35       -3.39     13.19 o
  -9   4  18      323.44      372.25     13.92 o
  -8   4  18       95.13       85.98     11.47 o
  -7   4  18       28.46       16.15     12.54 o
  -6   4  18      419.07      390.06     10.59 o
  -5   4  18      617.95      612.31     13.53 o
  -4   4  18       18.54       20.52      8.59 o
  -3   4  18     1217.26     1242.31     18.15 o
  -2   4  18      288.75      349.70     10.46 o
  -1   4  18     2189.04     2058.76     25.39 o
   0   4  18      428.54      393.48     10.71 o
   1   4  18      953.33      929.16     15.92 o
   2   4  18      134.96      121.36      8.88 o
   3   4  18      707.41      719.75     14.40 o
   4   4  18       10.12       17.52      8.44 o
   5   4  18      702.59      718.70     14.66 o
   6   4  18       51.08       47.55     11.39 o
   7   4  18      321.93      296.33     13.12 o
   8   4  18        1.96        1.11     11.24 o
   9   4  18      157.30      166.72     12.91 o
  10   4  18        0.05      -14.81     14.81 o
  11   4  18       44.42       33.05     19.13 o
  12   4  18        0.75        3.03     12.21 o
 -14   5  18       20.07       44.99     28.30 o
 -13   5  18       85.58      128.33     20.43 o
 -12   5  18       25.36       35.80     19.16 o
 -11   5  18       30.97       68.16     19.00 o
 -10   5  18       59.68       62.51     14.88 o
  -9   5  18        3.19       14.83     11.76 o
  -8   5  18       46.65       60.87     12.02 o
  -7   5  18       50.15       27.98     11.31 o
  -6   5  18       45.06       38.39      9.65 o
  -5   5  18       47.27       50.98      9.05 o
  -4   5  18       53.15       37.74      8.65 o
  -3   5  18        0.09       -2.21      8.77 o
  -2   5  18        5.20       -2.38      8.05 o
  -1   5  18       25.90        4.67      8.81 o
   0   5  18      142.48      146.48      9.55 o
   1   5  18        1.03       -6.70      8.58 o
   2   5  18        6.95        2.10      8.89 o
   3   5  18        0.99       -8.96      8.96 o
   4   5  18       25.79       -3.86      8.77 o
   5   5  18       65.26       58.20     10.17 o
   6   5  18       40.05       29.12     11.87 o
   7   5  18        3.04       20.37     11.87 o
   8   5  18       39.91       31.62     12.29 o
   9   5  18       76.72       84.22     12.86 o
  10   5  18       20.43       45.15     12.76 o
  11   5  18       16.54       18.57     12.61 o
  12   5  18       16.36       14.84     12.75 o
 -13   6  18        2.19       -8.73     58.26 o
 -12   6  18        0.54      -13.35     19.80 o
 -11   6  18       15.52       -8.34     19.70 o
 -10   6  18       13.47        9.14     28.60 o
  -9   6  18       46.44       26.56     18.51 o
  -8   6  18       27.43       22.92     14.40 o
  -7   6  18      177.59      158.91     15.41 o
  -6   6  18       26.50       13.60     11.40 o
  -5   6  18      216.45      233.06     11.81 o
  -4   6  18        0.45      -10.11     10.11 o
  -3   6  18      265.73      225.26     11.26 o
  -2   6  18       20.79       14.73      9.17 o
  -1   6  18       42.36       30.96      8.73 o
   0   6  18       49.24       37.66      8.68 o
   1   6  18       77.24       73.54      9.44 o
   2   6  18       62.95       52.40      9.33 o
   3   6  18       91.76       73.85      9.57 o
   4   6  18       68.71       56.78      9.66 o
   5   6  18      123.18      142.30     17.24 o
   6   6  18      224.20      233.48     13.80 o
   7   6  18       85.55       54.87     12.75 o
   8   6  18        9.53       18.27     12.69 o
   9   6  18       41.50       42.75     13.04 o
  10   6  18        0.45        0.99     12.94 o
  11   6  18        1.85       27.18     13.55 o
 -12   7  18       12.33       34.98     25.33 o
 -11   7  18       38.56       50.61     21.25 o
 -10   7  18       46.05       -1.97     19.66 o
  -9   7  18       12.52       -2.73     19.91 o
  -8   7  18       31.00       38.77     19.28 o
  -7   7  18        5.00        2.34     14.32 o
  -6   7  18       17.10        7.69     15.51 o
  -5   7  18       26.49       30.99     12.26 o
  -4   7  18      341.42      400.65     13.05 o
  -3   7  18      212.29      205.05     12.07 o
  -2   7  18       65.08       69.99     10.94 o
  -1   7  18        0.38      -10.00     10.00 o
   0   7  18       47.51       69.40     10.54 o
   1   7  18        1.31       -9.68      9.68 o
   2   7  18       39.41       23.40     11.67 o
   3   7  18       29.89       24.68      9.92 o
   4   7  18       12.13       31.52     13.11 o
   5   7  18        1.86       -3.29     11.21 o
   6   7  18       36.06       47.32     13.00 o
   7   7  18        8.11       23.14     13.16 o
   8   7  18        0.58       -3.03     12.95 o
   9   7  18       22.50        7.09     16.05 o
  10   7  18        1.24      -13.47     13.47 o
 -11   8  18        1.40      -10.34     21.65 o
 -10   8  18       12.10        1.92     21.08 o
  -9   8  18       14.19        2.38     20.36 o
  -8   8  18       46.22       54.92     16.98 o
  -7   8  18        1.80       16.08     16.04 o
  -6   8  18       50.12       48.07     16.49 o
  -5   8  18        7.75        6.65     12.98 o
  -4   8  18       44.80       73.83     11.75 o
  -3   8  18       46.77       45.94     11.90 o
  -2   8  18       40.22       23.75     11.51 o
  -1   8  18       44.54       51.20     11.57 o
   0   8  18      103.40       82.96     11.75 o
   1   8  18        8.25        5.04     11.67 o
   2   8  18        9.38      -10.36     10.36 o
   3   8  18       47.17       38.24     10.64 o
   4   8  18       54.79       37.38     11.88 o
   5   8  18       45.96       39.92     13.34 o
   6   8  18       41.43       34.08     13.31 o
   7   8  18        0.13      -13.66     13.66 o
   8   8  18        3.14        1.51     14.12 o
   9   8  18        0.99        7.30     13.91 o
 -10   9  18       14.94       33.29     22.71 o
  -9   9  18       21.30       17.93     22.25 o
  -8   9  18       13.44       26.70     21.90 o
  -7   9  18        2.06       -2.45     17.09 o
  -6   9  18       11.95        6.35     23.10 o
  -5   9  18       28.53       35.53     14.63 o
  -4   9  18      449.12      549.52     18.45 o
  -3   9  18        0.91        7.34     12.45 o
  -2   9  18       33.17       27.71     16.58 o
  -1   9  18      131.14      120.67     13.03 o
   0   9  18       31.76       75.68     12.49 o
   1   9  18        0.46        0.35     12.44 o
   2   9  18      109.30      111.16     13.07 o
   3   9  18        8.14       12.30     14.14 o
   4   9  18        2.40       13.87     12.32 o
   5   9  18       17.77      -14.26     14.26 o
   6   9  18       70.71       71.05     14.85 o
   7   9  18       36.88       44.82     14.85 o
   8   9  18        2.88       -2.17     15.01 o
  -8  10  18       25.56        9.48     28.75 o
  -7  10  18        4.86       -4.00     23.41 o
  -6  10  18       16.06       10.42     18.05 o
  -5  10  18       55.56       27.22     17.94 o
  -4  10  18       30.97       53.98     15.74 o
  -3  10  18       15.47        1.78     14.78 o
  -2  10  18       10.63       17.08     13.21 o
  -1  10  18       58.73       57.97     13.18 o
   0  10  18        4.77        9.06     20.64 o
   1  10  18        5.17        1.76     14.49 o
   2  10  18        4.23      -12.81     13.88 o
   3  10  18        5.79        5.51     16.65 o
   4  10  18       14.22       10.85     17.64 o
   5  10  18       48.54       54.69     23.87 o
   6  10  18       54.02       40.88     15.55 o
  -4  11  18        0.10       -6.33     23.13 o
  -3  11  18       24.69       19.25     20.21 o
  -2  11  18       43.10       87.13     18.61 o
  -1  11  18        1.34       -7.38     15.10 o
   0  11  18        0.83       -7.24     15.56 o
   1  11  18       51.96       47.54     16.30 o
   2  11  18       27.38       28.33     16.13 o
 -15   0  19       61.84       96.99     28.00 o
 -13   0  19      278.97      229.17     29.01 o
 -11   0  19        3.20      -22.56     22.56 o
  -9   0  19      259.71      289.06     29.92 o
  -7   0  19      147.65      186.74     16.59 o
  -5   0  19       29.06       27.35     11.95 o
  -3   0  19     1041.59     1104.46     24.67 o
  -1   0  19      359.70      319.84     14.20 o
   1   0  19      754.63      750.52     20.71 o
   3   0  19      721.07      743.88     21.07 o
   5   0  19      339.66      358.38     15.16 o
   7   0  19        6.13       10.31     27.75 o
   9   0  19      518.82      597.27     26.18 o
  11   0  19      453.81      480.99     22.17 o
  13   0  19        1.35       -7.75     29.41 o
 -15   1  19        7.03       11.33     19.12 o
 -14   1  19        1.57       -6.77     22.21 o
 -13   1  19      158.04      187.91     34.60 o
 -12   1  19       25.39       36.30     17.86 o
 -11   1  19      133.03      153.53     24.63 o
 -10   1  19       92.83      100.27     13.84 o
  -9   1  19      322.91      300.08     13.01 o
  -8   1  19       14.56       17.71     10.87 o
  -7   1  19      249.69      263.29     12.37 o
  -6   1  19       43.43       34.06      8.13 o
  -5   1  19     1038.02      928.90     15.98 o
  -4   1  19      342.65      351.96     10.13 o
  -3   1  19       17.54       14.66      7.98 o
  -2   1  19       27.01       44.39      8.25 o
  -1   1  19       10.30       23.83      8.23 o
   0   1  19      652.13      752.81     14.72 o
   1   1  19      312.61      246.50     12.92 o
   2   1  19        8.92        1.49      8.33 o
   3   1  19        4.59        4.38      8.35 o
   4   1  19      237.64      253.38      9.81 o
   5   1  19      200.23      196.94      9.53 o
   6   1  19        3.49       11.17     11.29 o
   7   1  19       46.71       10.34     12.33 o
   8   1  19       63.38      100.40     12.06 o
   9   1  19        2.80       10.84     11.96 o
  10   1  19        0.60       11.05     11.69 o
  11   1  19       56.82       98.95     13.97 o
  12   1  19       48.50       51.28     12.89 o
  13   1  19       17.57       13.66     19.12 o
 -15   2  19        0.86       10.19     19.48 o
 -14   2  19       22.51       -1.34     19.12 o
 -13   2  19       42.18       46.49     17.80 o
 -12   2  19        0.80      -18.26     18.26 o
 -11   2  19        1.06      -16.73     16.73 o
 -10   2  19      105.02      112.31     14.64 o
  -9   2  19       33.60       24.48     11.76 o
  -8   2  19       29.37       36.68     10.77 o
  -7   2  19        9.13       10.66     10.79 o
  -6   2  19      185.76      180.07      9.21 o
  -5   2  19      135.84      155.00      8.92 o
  -4   2  19        0.55       -1.66      8.17 o
  -3   2  19      483.38      438.36     11.54 o
  -2   2  19       94.54       94.48      8.89 o
  -1   2  19     1087.39      949.71     15.58 o
   0   2  19       45.33       57.13      8.54 o
   1   2  19      149.73      154.66      8.96 o
   2   2  19        4.00       12.03      8.46 o
   3   2  19      109.95      135.11      9.43 o
   4   2  19       13.21       31.32      8.57 o
   5   2  19      213.10      192.59      9.83 o
   6   2  19       91.94      104.31     11.73 o
   7   2  19       56.92       42.04     11.53 o
   8   2  19        0.59      -11.51     11.51 o
   9   2  19      219.38      194.91     12.74 o
  10   2  19        1.29        3.33     11.84 o
  11   2  19      191.21      220.65     15.29 o
  12   2  19       14.57       23.73     12.40 o
 -14   3  19        4.13        5.40     19.54 o
 -13   3  19       13.73       -4.16     17.80 o
 -12   3  19       55.31       53.02     17.98 o
 -11   3  19       82.31       74.13     20.70 o
 -10   3  19      109.10      120.53     14.42 o
  -9   3  19       84.10       75.10     11.95 o
  -8   3  19      327.95      343.05     18.14 o
  -7   3  19      473.50      420.48     18.20 o
  -6   3  19       30.77       41.07      8.46 o
  -5   3  19        5.82       -6.90     10.55 o
  -4   3  19      775.70      737.60     14.60 o
  -3   3  19       36.84       42.85      8.74 o
  -2   3  19      425.65      450.10     12.04 o
  -1   3  19      111.71       78.16      8.92 o
   0   3  19      689.64      757.30     14.86 o
   1   3  19       90.25       83.37      9.24 o
   2   3  19      252.94      272.30     10.16 o
   3   3  19        5.00        7.29     11.20 o
   4   3  19      152.03      154.44      9.73 o
   5   3  19       13.40       -5.23      9.10 o
   6   3  19       30.54       42.81     11.30 o
   7   3  19       80.11       46.80     12.03 o
   8   3  19        3.55      -11.80     11.80 o
   9   3  19        1.88        3.34     12.38 o
  10   3  19       97.75       86.73     12.73 o
  11   3  19       34.05       69.45     12.74 o
  12   3  19       15.92       22.80     12.57 o
 -14   4  19        9.16        4.26     20.39 o
 -13   4  19       81.98      106.00     19.61 o
 -12   4  19       36.56       31.10     19.15 o
 -11   4  19       31.55       39.09     18.15 o
 -10   4  19       66.85       97.30     14.86 o
  -9   4  19        1.46        9.61     12.03 o
  -8   4  19      127.07      126.53     12.48 o
  -7   4  19        5.49        0.40     11.18 o
  -6   4  19      162.31      170.06     10.94 o
  -5   4  19       10.56       22.31      9.10 o
  -4   4  19      255.61      243.90     13.33 o
  -3   4  19       53.00       49.04      8.95 o
  -2   4  19       69.77       77.42      9.30 o
  -1   4  19       15.95       18.92      8.48 o
   0   4  19      115.87       89.22      9.01 o
   1   4  19       78.75       89.88      8.92 o
   2   4  19        0.69       -4.09      9.03 o
   3   4  19       38.08       62.93      8.94 o
   4   4  19        3.11       13.29      9.11 o
   5   4  19        0.12       -8.78     10.30 o
   6   4  19      138.33      171.16     12.91 o
   7   4  19        0.11       17.73     12.10 o
   8   4  19        6.76       24.10     12.14 o
   9   4  19       46.99       60.52     12.53 o
  10   4  19        8.10        7.04     12.80 o
  11   4  19        8.20      -21.21     21.21 o
  12   4  19        7.75       38.63     13.15 o
 -13   5  19       12.71       -4.90     32.38 o
 -12   5  19        0.55       10.75     19.85 o
 -11   5  19       56.88       40.10     19.18 o
 -10   5  19        4.23      -18.05     18.05 o
  -9   5  19        0.55       -9.28     12.45 o
  -8   5  19       59.56       38.95     11.68 o
  -7   5  19       48.17       66.47     12.28 o
  -6   5  19      282.08      261.69     12.19 o
  -5   5  19       16.14       -6.30      9.04 o
  -4   5  19      445.67      432.41     11.83 o
  -3   5  19       71.15       41.78      9.44 o
  -2   5  19      146.99      159.49     10.21 o
  -1   5  19       25.66       10.53      9.50 o
   0   5  19       78.42       68.83      9.23 o
   1   5  19       51.04       43.96      9.68 o
   2   5  19      342.35      303.66     11.19 o
   3   5  19       26.37       20.82      9.33 o
   4   5  19       59.31       54.01      9.90 o
   5   5  19       24.93       19.23     10.18 o
   6   5  19      119.61      107.90     13.01 o
   7   5  19       23.65        6.59     14.40 o
   8   5  19       49.92       52.29     12.80 o
   9   5  19       50.47       57.41     20.13 o
  10   5  19       29.15       29.96     13.43 o
  11   5  19        1.49      -13.44     13.44 o
 -13   6  19      134.06      149.47     30.12 o
 -12   6  19        7.82      -15.54     21.76 o
 -11   6  19       15.90       21.48     19.97 o
 -10   6  19       43.97       34.04     26.44 o
  -9   6  19       22.29        3.46     21.83 o
  -8   6  19      182.25      157.96     20.84 o
  -7   6  19      138.79      139.83     13.82 o
  -6   6  19      199.41      193.07     13.77 o
  -5   6  19      131.92      147.68     11.96 o
  -4   6  19       93.42      113.69     11.30 o
  -3   6  19      219.02      230.11     11.26 o
  -2   6  19       46.95       25.00      9.89 o
  -1   6  19       60.50       62.44      9.88 o
   0   6  19        1.38        6.34     10.20 o
   1   6  19      413.09      398.47     12.13 o
   2   6  19       16.84       28.15     10.05 o
   3   6  19      261.86      286.81     12.78 o
   4   6  19        2.40        3.68     16.42 o
   5   6  19      114.10      110.97     11.83 o
   6   6  19       20.55       16.16     12.92 o
   7   6  19      108.49      102.33     13.57 o
   8   6  19        3.78       12.43     13.19 o
   9   6  19       64.90       78.47     13.90 o
  10   6  19       20.41        7.67     13.90 o
 -12   7  19        1.91      -20.31     45.87 o
 -11   7  19        4.17      -31.21     38.02 o
 -10   7  19        3.54       -9.08     20.65 o
  -9   7  19       17.37       12.51     20.21 o
  -8   7  19        6.66       -3.03     15.81 o
  -7   7  19       10.91       24.06     15.05 o
  -6   7  19        2.85        6.06     19.46 o
  -5   7  19       36.07       25.01     12.97 o
  -4   7  19      132.56      132.07     11.60 o
  -3   7  19       60.51       71.85     11.87 o
  -2   7  19       15.59       11.68     10.37 o
  -1   7  19        9.84        4.51     10.04 o
   0   7  19       24.35        9.88     10.14 o
   1   7  19        5.58        8.72     10.43 o
   2   7  19        0.34       -1.90     10.57 o
   3   7  19        9.96       31.08     10.44 o
   4   7  19       17.26        5.34     11.12 o
   5   7  19        4.51       13.30     13.11 o
   6   7  19       81.84       44.72     13.80 o
   7   7  19        0.35        5.28     13.70 o
   8   7  19       84.43       52.47     14.28 o
   9   7  19       14.58      -12.03     14.15 o
 -10   8  19       13.77      -13.12     21.76 o
  -9   8  19       39.73      -13.31     21.68 o
  -8   8  19       13.90       13.05     17.14 o
  -7   8  19       56.13       36.58     16.18 o
  -6   8  19       19.38       -2.39     16.95 o
  -5   8  19      174.19      198.21     14.95 o
  -4   8  19      204.33      244.74     15.34 o
  -3   8  19        9.70       -1.03     11.86 o
  -2   8  19        4.23        8.84     11.96 o
  -1   8  19       11.95       16.20     12.94 o
   0   8  19        0.47       -4.13     11.52 o
   1   8  19       49.80       52.74     11.24 o
   2   8  19       67.34       66.93     11.09 o
   3   8  19       42.18       37.56     12.32 o
   4   8  19       15.18       19.70     12.95 o
   5   8  19       38.58       60.35     13.65 o
   6   8  19       19.57       -4.84     14.51 o
   7   8  19       41.25       41.90     20.41 o
   8   8  19       11.66       29.44     14.90 o
  -9   9  19       27.34       30.83     42.75 o
  -8   9  19       22.82        2.05     28.80 o
  -7   9  19       23.88        2.62     17.99 o
  -6   9  19       62.14       88.56     22.91 o
  -5   9  19        7.06       20.52     16.60 o
  -4   9  19      175.44      216.37     16.61 o
  -3   9  19       38.88       39.48     14.83 o
  -2   9  19       41.22       18.56     13.09 o
  -1   9  19        2.60       20.20     13.14 o
   0   9  19       34.64       59.29     13.28 o
   1   9  19        0.44       -0.51     13.05 o
   2   9  19       47.10       65.00     12.08 o
   3   9  19       17.28       20.52     13.19 o
   4   9  19       14.69       15.32     14.83 o
   5   9  19        2.01       -7.41     16.60 o
   6   9  19        9.21       19.12     15.14 o
  -6  10  19        0.42      -13.74     17.66 o
  -5  10  19       29.49       38.36     18.64 o
  -4  10  19        0.33       12.67     16.03 o
  -3  10  19        1.34        3.14     15.84 o
  -2  10  19       38.02       15.46     13.30 o
  -1  10  19       10.00       25.74     13.36 o
   0  10  19        7.13       20.77     13.64 o
   1  10  19       81.30      112.34     19.45 o
   2  10  19        2.47       -1.94     15.41 o
   3  10  19       10.87        3.61     13.71 o
   4  10  19       32.31       19.24     16.14 o
 -14   0  20       32.11       48.85     26.89 o
 -12   0  20       58.18       33.34     25.58 o
 -10   0  20      645.14      638.76     39.00 o
  -8   0  20       76.90      108.02     31.63 o
  -6   0  20      100.22       69.87     16.15 o
  -4   0  20        7.67        8.44     12.34 o
  -2   0  20      361.43      365.90     15.89 o
   0   0  20      169.77      111.88     13.66 o
   2   0  20       37.60       12.97     12.24 o
   4   0  20       12.31       24.99     13.19 o
   6   0  20       52.38       46.98     17.16 o
   8   0  20        1.23      -16.78     16.78 o
  10   0  20       28.80       75.30     18.32 o
  12   0  20       81.55       51.00     26.49 o
 -14   1  20       47.10       12.57     20.26 o
 -13   1  20        7.98       24.99     18.55 o
 -12   1  20        1.63      -13.83     19.26 o
 -11   1  20       27.85       22.04     20.55 o
 -10   1  20        4.96       12.19     17.87 o
  -9   1  20      166.37      171.93     12.87 o
  -8   1  20      416.82      407.80     17.78 o
  -7   1  20       22.12        6.45     11.44 o
  -6   1  20      139.40      160.69      9.48 o
  -5   1  20      112.82      126.33     11.23 o
  -4   1  20      606.21      623.94     14.19 o
  -3   1  20      127.13      136.61      9.00 o
  -2   1  20      317.44      366.04     11.03 o
  -1   1  20      239.88      218.89     13.12 o
   0   1  20      904.17     1039.74     19.98 o
   1   1  20      122.91      108.33     10.30 o
   2   1  20      232.24      256.96     10.38 o
   3   1  20       58.37       70.36      9.07 o
   4   1  20      236.35      233.52     10.14 o
   5   1  20       18.38       17.54      9.50 o
   6   1  20      332.19      351.86     14.18 o
   7   1  20        1.18        3.62     15.77 o
   8   1  20      188.78      222.17     13.66 o
   9   1  20        3.94        7.62     12.48 o
  10   1  20        1.86      -15.25     15.25 o
  11   1  20        0.03       10.67     12.98 o
  12   1  20       81.86       77.56     13.20 o
 -14   2  20       37.43       68.10     20.90 o
 -13   2  20       88.16       81.60     19.97 o
 -12   2  20       72.15       80.79     19.46 o
 -11   2  20       24.46       27.23     18.09 o
 -10   2  20      174.29      174.03     19.87 o
  -9   2  20        7.08       15.18     12.00 o
  -8   2  20       29.69       27.74     17.17 o
  -7   2  20       54.21       45.77     11.94 o
  -6   2  20      110.80      126.37     10.56 o
  -5   2  20      238.42      258.62     10.35 o
  -4   2  20      359.84      268.96     10.66 o
  -3   2  20        9.59       17.42      9.06 o
  -2   2  20      413.42      374.97     11.30 o
  -1   2  20       89.40      122.02      9.55 o
   0   2  20      157.23      138.93      9.88 o
   1   2  20      226.76      221.13     10.02 o
   2   2  20      114.02      108.15      9.21 o
   3   2  20       85.27      100.76      9.55 o
   4   2  20      130.45      100.23     14.13 o
   5   2  20       90.91      123.84     10.82 o
   6   2  20       29.34        5.85     12.01 o
   7   2  20       37.59       50.65     12.20 o
   8   2  20        7.58       -7.22     12.08 o
   9   2  20      114.42      143.28     15.80 o
  10   2  20        6.08      -10.77     12.88 o
  11   2  20       18.52        1.44     12.70 o
  12   2  20        9.89       14.91     12.88 o
 -14   3  20       16.79       21.49     20.86 o
 -13   3  20       59.82       47.52     19.98 o
 -12   3  20       22.94       41.92     24.22 o
 -11   3  20      108.02      152.24     21.20 o
 -10   3  20        6.32        5.48     17.80 o
  -9   3  20      304.83      272.01     14.10 o
  -8   3  20       27.37       44.95     12.76 o
  -7   3  20     1031.01     1117.89     22.81 o
  -6   3  20       20.35       18.99      9.92 o
  -5   3  20      133.17      147.26     10.61 o
  -4   3  20       60.18       51.53      9.43 o
  -3   3  20        2.94       10.66      9.13 o
  -2   3  20      102.51       92.00      9.60 o
  -1   3  20      374.59      357.31     11.10 o
   0   3  20        1.73       -8.73      8.73 o
   1   3  20       19.02        9.33      9.17 o
   2   3  20       19.75       -1.14      8.99 o
   3   3  20      100.68       94.98      9.70 o
   4   3  20       27.68       16.10     12.27 o
   5   3  20        2.25      -11.67     11.67 o
   6   3  20       15.12        7.59     17.20 o
   7   3  20      197.56      163.12     14.04 o
   8   3  20        0.48        4.44     12.47 o
   9   3  20        3.99        2.19     17.05 o
  10   3  20      114.93      124.64     13.84 o
  11   3  20        0.13      -10.01     13.38 o
 -13   4  20        0.22      -20.19     20.19 o
 -12   4  20        9.03       -9.23     24.47 o
 -11   4  20       29.67        6.32     19.78 o
 -10   4  20        6.35      -18.40     18.40 o
  -9   4  20       26.54        9.43     12.67 o
  -8   4  20       42.24       53.71     12.77 o
  -7   4  20      197.65      207.58     13.79 o
  -6   4  20        3.40       -0.67     10.64 o
  -5   4  20      179.21      224.36     10.58 o
  -4   4  20      195.54      173.68     10.16 o
  -3   4  20      200.31      192.74     10.64 o
  -2   4  20      267.25      267.57     10.82 o
  -1   4  20      160.50      181.04     10.25 o
   0   4  20        1.10        6.45      9.41 o
   1   4  20      132.36      125.75      9.98 o
   2   4  20       25.17        8.19      9.41 o
   3   4  20      191.30      244.22     11.43 o
   4   4  20       72.51       63.99     10.26 o
   5   4  20      147.46      145.61     14.31 o
   6   4  20      159.33      146.75     19.29 o
   7   4  20      113.89      100.46     13.26 o
   8   4  20       67.56       74.58     13.08 o
   9   4  20      158.83      172.96     14.47 o
  10   4  20       20.02       17.50     13.50 o
  11   4  20       22.51       22.91     13.52 o
 -13   5  20       85.90       88.43     29.91 o
 -12   5  20        2.75        7.58     20.42 o
 -11   5  20      131.08      127.47     21.65 o
 -10   5  20       19.14        4.07     20.11 o
  -9   5  20      106.76      117.68     28.03 o
  -8   5  20      267.84      265.89     14.86 o
  -7   5  20      102.50       90.02     13.04 o
  -6   5  20       21.07       38.91     13.15 o
  -5   5  20      157.57      148.73     12.08 o
  -4   5  20      127.18      141.58     11.19 o
  -3   5  20      263.17      282.63     11.31 o
  -2   5  20       90.55      120.70     10.41 o
  -1   5  20       28.77       43.70      9.91 o
   0   5  20        7.03       -1.75      9.63 o
   1   5  20       37.10       14.71      9.75 o
   2   5  20      316.05      348.04     12.07 o
   3   5  20       67.99       57.94     10.15 o
   4   5  20        3.12        1.66      9.94 o
   5   5  20       36.03       31.19     13.02 o
   6   5  20        0.84      -12.93     12.93 o
   7   5  20       72.96       62.05     13.69 o
   8   5  20        0.69      -13.45     13.45 o
   9   5  20       10.23        2.40     13.62 o
  10   5  20       10.73       13.68     14.10 o
 -12   6  20       42.39       61.07     35.50 o
 -11   6  20        2.40      -19.32     37.26 o
 -10   6  20       96.77      115.82     22.42 o
  -9   6  20       85.56       93.82     16.63 o
  -8   6  20       29.66       32.17     14.14 o
  -7   6  20       21.33       15.41     13.38 o
  -6   6  20        7.30       18.07     13.12 o
  -5   6  20        2.32      -11.35     11.35 o
  -4   6  20        2.02      -10.33     10.33 o
  -3   6  20        5.69       -3.13     10.12 o
  -2   6  20       65.71      123.08     10.89 o
  -1   6  20        8.27        2.36     10.10 o
   0   6  20       16.39        6.92     10.17 o
   1   6  20        2.75       -4.26      9.65 o
   2   6  20        6.15        4.28     10.49 o
   3   6  20       89.81       64.94     10.43 o
   4   6  20        0.18      -11.30     11.30 o
   5   6  20       62.42       71.52     13.65 o
   6   6  20       41.62       30.88     13.67 o
   7   6  20       18.60       19.36     13.70 o
   8   6  20       15.74       17.89     13.82 o
   9   6  20        3.98       -5.18     14.23 o
 -11   7  20       40.07       10.88     29.11 o
 -10   7  20       50.58      114.91     22.61 o
  -9   7  20       27.36       38.10     17.54 o
  -8   7  20       35.70        1.19     14.15 o
  -7   7  20        1.09      -12.77     14.40 o
  -6   7  20       57.91       67.33     14.31 o
  -5   7  20       26.33       27.47     12.13 o
  -4   7  20      208.27      241.84     13.58 o
  -3   7  20       61.06       61.43     10.75 o
  -2   7  20       16.32       -2.24     10.82 o
  -1   7  20        3.09      -10.59     10.59 o
   0   7  20       67.16       80.62     11.26 o
   1   7  20      171.63      169.25     11.97 o
   2   7  20      111.42      117.71     11.41 o
   3   7  20       40.39       20.95     11.19 o
   4   7  20       46.77       56.98     12.67 o
   5   7  20        0.45        7.13     13.69 o
   6   7  20       48.12       30.17     14.42 o
   7   7  20       19.65       20.11     14.48 o
   8   7  20       99.32       91.71     15.17 o
  -9   8  20        1.53      -22.48     22.48 o
  -8   8  20       62.39       38.99     22.96 o
  -7   8  20        2.85        8.70     16.58 o
  -6   8  20        5.29       -4.68     17.69 o
  -5   8  20       88.04       71.99     17.36 o
  -4   8  20        2.13        3.60     14.03 o
  -3   8  20       25.06       39.40     12.70 o
  -2   8  20        6.99        0.18     11.92 o
  -1   8  20       36.93       58.42     11.78 o
   0   8  20       26.43       27.51     11.35 o
   1   8  20        0.73      -12.35     12.35 o
   2   8  20        2.79       -1.98     11.63 o
   3   8  20        0.13        3.22     12.65 o
   4   8  20       22.85        5.89     14.85 o
   5   8  20        0.02      -14.21     14.21 o
   6   8  20       23.90       13.56     14.81 o
   7   8  20        4.27       -6.24     15.01 o
  -7   9  20        6.20        2.59     18.76 o
  -6   9  20        0.41        3.20     17.86 o
  -5   9  20        0.99       -2.12     17.21 o
  -4   9  20       31.35       50.89     17.95 o
  -3   9  20      127.74      165.11     16.77 o
  -2   9  20        9.24        2.56     13.65 o
  -1   9  20        0.51      -16.07     16.07 o
   0   9  20        9.34        2.07     12.21 o
   1   9  20        3.09       13.26     12.69 o
   2   9  20        5.17      -12.77     13.29 o
   3   9  20        2.21      -14.27     14.27 o
   4   9  20        1.35      -15.35     15.35 o
   5   9  20        3.90       21.44     15.85 o
  -4  10  20       96.06      124.49     20.38 o
  -3  10  20        2.19        1.07     16.35 o
  -2  10  20       27.23        5.09     16.00 o
  -1  10  20       44.95       53.53     14.21 o
   0  10  20        1.47      -14.23     14.23 o
   1  10  20        0.85        8.42     16.26 o
 -13   0  21       39.30        2.52     27.70 o
 -11   0  21      131.45       94.78     29.51 o
  -9   0  21       35.61       46.32     17.94 o
  -7   0  21       37.17        3.28     16.16 o
  -5   0  21        4.17       -1.80     12.63 o
  -3   0  21      124.64      129.09     14.37 o
  -1   0  21      162.62      206.85     15.15 o
   1   0  21        9.38       21.67     13.69 o
   3   0  21        6.43       -7.87     15.58 o
   5   0  21      499.55      626.52     27.81 o
   7   0  21       42.62       39.98     17.88 o
   9   0  21       11.37       51.95     25.73 o
  11   0  21       90.04      128.90     19.96 o
 -13   1  21       97.55       93.58     36.06 o
 -12   1  21        1.57      -18.83     18.83 o
 -11   1  21      245.74      241.59     20.87 o
 -10   1  21        4.95       -9.33     19.83 o
  -9   1  21      185.24      196.89     13.78 o
  -8   1  21       32.64       21.77     12.51 o
  -7   1  21      609.41      605.75     19.25 o
  -6   1  21        2.63        8.20     12.09 o
  -5   1  21      390.69      395.27     11.74 o
  -4   1  21       88.81       90.29      9.60 o
  -3   1  21      156.16      150.71     10.23 o
  -2   1  21       65.48       64.88      9.60 o
  -1   1  21     1092.96     1132.92     19.14 o
   0   1  21        8.10       54.06      9.55 o
   1   1  21      317.53      290.94     10.81 o
   2   1  21       18.23       33.75      9.29 o
   3   1  21      824.02      801.88     16.27 o
   4   1  21       61.68       72.68     10.15 o
   5   1  21        6.71        8.91     12.24 o
   6   1  21       28.30       30.65     12.92 o
   7   1  21       43.82       25.14     12.82 o
   8   1  21       11.30       25.84     12.92 o
   9   1  21       43.06       24.67     13.24 o
  10   1  21       24.96       45.65     17.17 o
  11   1  21       18.63       20.59     13.81 o
 -13   2  21       12.33        1.76     21.51 o
 -12   2  21       74.47       87.05     20.89 o
 -11   2  21       41.89       55.96     19.42 o
 -10   2  21      348.79      359.63     22.08 o
  -9   2  21       21.85       20.86     12.59 o
  -8   2  21      114.48      124.06     13.32 o
  -7   2  21        1.94        9.11     12.20 o
  -6   2  21        5.31       14.06     12.44 o
  -5   2  21       26.96       44.28      9.41 o
  -4   2  21        6.72       20.60      9.46 o
  -3   2  21       34.87       15.65      9.44 o
  -2   2  21        3.28       14.47      9.57 o
  -1   2  21       21.02       27.78      9.77 o
   0   2  21        2.19       11.48      9.37 o
   1   2  21       10.23        6.10      9.91 o
   2   2  21      219.52      212.21     10.65 o
   3   2  21       19.99       28.33      9.66 o
   4   2  21        2.88       -9.43      9.43 o
   5   2  21       69.27       98.03     12.71 o
   6   2  21       49.02       59.30     12.98 o
   7   2  21      176.14      185.02     17.50 o
   8   2  21        0.75        3.06     12.80 o
   9   2  21       24.04       32.56     13.56 o
  10   2  21       15.78       19.98     14.06 o
  11   2  21        2.36       18.80     13.58 o
 -13   3  21       34.36       13.17     20.77 o
 -12   3  21        1.29        5.67     32.38 o
 -11   3  21       17.83      -19.81     19.81 o
 -10   3  21        0.67       26.09     19.93 o
  -9   3  21        1.03        3.76     13.06 o
  -8   3  21      323.86      340.91     21.03 o
  -7   3  21       88.99       93.05     13.00 o
  -6   3  21        4.23      -11.81     11.81 o
  -5   3  21       58.78       42.87      9.84 o
  -4   3  21      154.13      178.86     10.73 o
  -3   3  21        5.03        3.99      9.65 o
  -2   3  21      160.94      167.17     10.81 o
  -1   3  21       13.20        4.45     11.83 o
   0   3  21        1.52       -7.43      9.42 o
   1   3  21      213.01      183.47     10.59 o
   2   3  21      238.48      260.36     11.15 o
   3   3  21        9.34        1.05      9.75 o
   4   3  21       99.52      122.76     10.86 o
   5   3  21       36.40       46.17     13.05 o
   6   3  21       62.76       68.25     12.95 o
   7   3  21       36.79       43.43     16.91 o
   8   3  21       50.43       88.69     13.66 o
   9   3  21       40.10       64.30     13.68 o
  10   3  21        1.52       17.07     13.84 o
 -12   4  21      108.84       70.85     21.65 o
 -11   4  21       16.50       22.97     20.81 o
 -10   4  21      332.04      354.26     22.83 o
  -9   4  21       24.77       13.17     15.75 o
  -8   4  21       89.66       90.60     15.03 o
  -7   4  21        4.17        5.22     13.24 o
  -6   4  21      160.47      233.62     14.65 o
  -5   4  21      173.26      176.43     12.36 o
  -4   4  21       83.02       51.00     10.09 o
  -3   4  21       16.14       30.97     10.21 o
  -2   4  21      394.31      418.43     12.16 o
  -1   4  21       18.68       -0.47      9.64 o
   0   4  21        6.21       -4.87     10.13 o
   1   4  21        0.70        5.97      9.87 o
   2   4  21      203.80      177.66     11.15 o
   3   4  21        9.60       12.85     10.10 o
   4   4  21      117.88      110.30     12.03 o
   5   4  21        6.49       11.68     13.37 o
   6   4  21        3.87       -2.16     12.87 o
   7   4  21        0.76      -10.63     12.79 o
   8   4  21        1.37       -6.13     13.65 o
   9   4  21        0.38       19.95     13.61 o
  10   4  21       30.23       29.49     14.29 o
 -12   5  21        2.91      -14.88     22.56 o
 -11   5  21       67.34       65.74     26.79 o
 -10   5  21       47.51       37.76     21.69 o
  -9   5  21        0.58       24.30     16.43 o
  -8   5  21        0.33        5.45     13.03 o
  -7   5  21      133.98      189.14     14.65 o
  -6   5  21        4.21        0.59     13.33 o
  -5   5  21        9.95       -4.56     11.34 o
  -4   5  21        0.06       -9.09     10.56 o
  -3   5  21        0.20      -10.13     10.13 o
  -2   5  21        0.89      -10.67     10.67 o
  -1   5  21      194.25      216.18     11.71 o
   0   5  21       61.19       55.76     11.05 o
   1   5  21       72.14       68.39     10.77 o
   2   5  21       12.65      -11.92     11.92 o
   3   5  21       50.66       37.28     10.81 o
   4   5  21       22.70       18.56     11.88 o
   5   5  21       87.83      112.05     13.95 o
   6   5  21        7.89       22.12     16.66 o
   7   5  21       17.73       29.50     14.02 o
   8   5  21       76.71       86.57     14.70 o
[truncated: 27,003 more chars]
